# Supplementary material for: The heterogeneity of genomic alterations, metastatic patterns and immune microenvironment in metastatic ovarian cancer originating from colorectal cancer
Source: Front Immunol. 2025 Jun 11;16:1593439. doi: 10.3389/fimmu.2025.1593439 (PMC12187686; doi:10.3389/fimmu.2025.1593439)
Supplement: Supplementary file 5 [file Table1.xlsx]

## Sheet: Sequencing depth for 54 samples
Supplementary Data 1: Sequencing depth for 54 samples
Sample	Mean	sd
P1-LM	123.687	83.9436
P1-LNM	66.9039	47.7922
P1-LOM	109.906	70.9628
P1-PM	121.974	80.8946
P1-Pri	115.54	68.969
P1-ROM	104.376	78.4009
P2-LM	145.846	87.9101
P2-LNM	160.903	98.8697
P2-OM	129.476	81.5006
P2-PM	113.27	86.306
P2-Pri	126.49	85.7012
P3-LNM	49.7586	32.8956
P3-PM	106.383	53.7268
P3-Pri	51.9548	24.5695
P3-ROM	72.088	40.9678
P3-SpM	150.652	92.7253
P4-LNM	158.755	99.8668
P4-LOM	132.184	104.427
P4-Pri	189.535	151.854
P4-ROM	205.516	192.983
P5-LNM	88.6	43.7655
P5-OM	114.913	81.3021
P5-PM	75.0167	47.8608
P5-Pri	144.789	115.598
P6-LM	79.784	35.7053
P6-LNM	76.349	43.5908
P6-OM	127.709	117.879
P6-OMM	221.757	149.422
P6-PM	75.0255	34.1149
P6-Pri	147.677	131.839
P7-LNM	223.688	166.886
P7-OM	278.5	368.753
P7-OMM	252.714	336.418
P7-PM	288.994	391.518
P7-Pri	234.02	279.195
P8-LNM	132.147	93.295
P8-LOM	124.793	80.0214
P8-OMM	118.809	82.6851
P8-Pri	104.667	51.0025
P8-ROM	113.446	95.1904
P9-LNM	198.576	148.052
P9-OM	182.433	143.981
P9-OMM	201.641	167.224
P9-PM	207.62	144.945
P9-Pri	250.071	218.641
P10-LOM	113.375	70.2423
P10-OMM	107.551	80.8841
P10-PM	108.82	84.3068
P10-Pri	81.672	70.6948
P10-ROM	134.378	92.2142
P11-LNM	206.364	154.249
P11-NM	172.25	84.5431
P11-OM	172.641	161.818
P11-Pri	281.289	165.84
