# Supplementary material for: The heterogeneity of genomic alterations, metastatic patterns and immune microenvironment in metastatic ovarian cancer originating from colorectal cancer
Source: Front Immunol. 2025 Jun 11;16:1593439. doi: 10.3389/fimmu.2025.1593439 (PMC12187686; doi:10.3389/fimmu.2025.1593439)
Supplement: Supplementary file 6 [file Table2.xlsx]

## Sheet: primary CRC
Supplementary Data 2: The mean tumor mutation burden (TMB) for primary tumors and ovarian metastases
Tumor_Sample_Barcode	total	total_perMB	total_perMB_log
P8	4	0.4	-0.39794
P11	28	2.8	0.447158
P4	50	5	0.69897
P5	51	5.1	0.70757
P10	58	5.8	0.763428
P7	59	5.9	0.770852
P2	60	6	0.778151
P9	76	7.6	0.880814
P6	80	8	0.90309
P3	85	8.5	0.929419
P1	160	16	1.20412

## Sheet: OM
Supplementary Data 2: The mean tumor mutation burden (TMB) for primary tumors and ovarian metastases
Tumor_Sample_Barcode	total	total_perMB	total_perMB_log
P10-ROM	7	0.7	-0.154902
P8-LOM	35	3.5	0.544068
P4-LOM	46	4.6	0.662758
P7-OM	48	4.8	0.681241
P5-OM	50	5	0.69897
P2-OM	64	6.4	0.80618
P6-OM	68	6.8	0.832509
P11-OM	83	8.3	0.919078
P4-ROM	84	8.4	0.924279
P10-LOM	89	8.9	0.94939
P9-OM	124	12.4	1.09342
P1-ROM	127	12.7	1.1038
P8-ROM	141	14.1	1.14922
P3-ROM	145	14.5	1.16137
P1-LOM	499	49.9	1.6981
