# Supplementary material for: The heterogeneity of genomic alterations, metastatic patterns and immune microenvironment in metastatic ovarian cancer originating from colorectal cancer
Source: Front Immunol. 2025 Jun 11;16:1593439. doi: 10.3389/fimmu.2025.1593439 (PMC12187686; doi:10.3389/fimmu.2025.1593439)
Supplement: Supplementary file 8 [file Table4.xlsx]

## Sheet: all54_oncodrive
Supplementary Data 5: Potential driver genes in 11 patients using Oncodrive
Hugo_Symbol	Frame_Shift_Del	Frame_Shift_Ins	In_Frame_Del	In_Frame_Ins	Missense_Mutation	Nonsense_Mutation	Nonstop_Mutation	Splice_Site	Translation_Start_Site	total	Amp	Del	CNV_total	MutatedSamples	AlteredSamples	clusters	muts_in_clusters	clusterScores	protLen	zscore	pval	fdr	fract_muts_in_clusters
1	RNF43	0	0	0	0	14	3	0	0	0	17	0	0	0	17	17	4	16	0.941176	783	5.09367	1.75603e-07	2.28284e-06	0.941176
2	KRAS	0	0	0	0	13	0	0	0	0	13	0	0	0	13	13	1	13	0.887349	189	4.67961	1.43713e-06	9.34137e-06	1
3	DMD	0	0	0	0	10	0	0	0	0	10	0	0	0	9	9	2	8	0.8	3685	4.00769	3.06575e-05	0.000132849	0.8
4	APC	3	6	0	0	5	8	0	0	0	22	0	0	0	19	19	5	16	0.727273	2843	3.44825	0.000282114	0.00091687	0.727273
5	LRP2	0	0	0	0	10	0	0	0	0	10	0	0	0	10	10	2	7	0.7	4655	3.23846	0.000600881	0.00156229	0.7
6	TP53	0	0	0	0	21	2	0	0	0	23	0	38	38	22	43	4	22	0.660246	393	2.93266	0.00168035	0.00364075	0.956522
7	FAT4	0	0	0	0	15	0	0	0	0	15	0	0	0	13	13	2	8	0.533333	4981	1.95641	0.0252084	0.0468156	0.533333
8	ARID1A	0	0	0	0	5	5	0	0	0	10	0	0	0	9	9	1	4	0.4	2285	0.930769	0.175986	0.285978	0.4
9	HRNR	0	0	0	0	9	1	0	0	0	10	0	0	0	7	7	1	4	0.35	2850	0.546154	0.29248	0.422471	0.4
10	NEB	0	0	0	0	12	0	0	2	0	14	0	0	0	11	11	1	4	0.333333	8560	0.417949	0.337992	0.43939	0.285714
11	DNAH6	0	0	0	0	10	0	0	0	0	10	0	0	0	9	9	1	3	0.3	4158	0.161538	0.435835	0.515077	0.3
12	MUC16	1	0	1	1	50	0	0	0	0	53	0	22	22	18	37	6	13	0.245283	14507	-0.259361	0.602322	0.652515	0.245283
13	TTN	0	3	0	1	39	2	0	1	0	46	0	0	0	19	19	1	4	0.0888889	35991	-1.46239	0.928183	0.928183	0.0869565

## Sheet: all54_annovar_results.sig_genes
Supplementary Data 5: Potential driver genes in 11 patients using Mutsig
gene	expr	reptime	hic	N_nonsilent	N_silent	N_noncoding	n_nonsilent	n_silent	n_noncoding	nnei	x	X	p	q
STOML1	337765	439	34	168970	54839	149328	5	0	1	50	48	20329287	0	0
TP53	2069567	213	34	188429	52033	327021	23	0	1	50	24	17009118	0	0
APC	247811	399	28	1229943	342393	448350	29	0	4	26	31	13360708	1.11e-16	6.98e-13
RNF43	782135	399	22	331474	104798	317688	17	0	0	34	60	21742779	1.25e-11	5.88e-08
KRAS	259193	512	16	104554	25193	162870	18	0	0	1	0	458842	6.13e-09	2.31e-05
SOX9	159643	606	-41	217648	63806	75396	5	0	0	33	31	11475320	9.2e-08	0.000289
SYT5	1036976	266	-1	166103	52216	264252	4	0	0	31	11	10240497	2.92e-07	0.000788
G6PD	2163759	NaN	42	241804	66734	315675	4	2	0	41	18	13235963	9.27e-07	0.00211
ZNF345	352375	976	-36	217038	52155	41541	5	0	0	50	34	13699258	1.04e-06	0.00211
NUDT13	539834	354	40	157014	42639	335439	4	0	3	23	21	9347945	1.12e-06	0.00211
NOP56	792941	450	48	262666	72773	475800	4	0	0	28	23	14286261	1.69e-06	0.00289
PCDHB12	915569	724	-11	331169	105835	34404	6	0	0	39	36	9736393	2.75e-06	0.00432
ADNP	386595	367	36	480924	126819	252723	5	0	0	25	23	12491092	1.55e-05	0.0225
ITGA6	381919	371	23	503006	134932	860283	7	0	2	35	19	17251837	2.16e-05	0.0291
NETO2	542002	532	7	234362	60268	319701	3	0	0	50	44	22237855	2.76e-05	0.0334
ZNF627	1065261	394	15	204167	51667	100467	3	0	0	50	30	18039347	2.84e-05	0.0334
CDCA7L	687019	581	-1	203435	52948	450180	3	0	3	43	44	18408397	5.45e-05	0.0605
PABPC1	1141833	276	41	282857	76921	454206	4	0	0	9	11	4310931	7.69e-05	0.0782
CENPM	1335011	323	67	85278	25437	126270	3	0	0	50	28	15459413	7.88e-05	0.0782
SMAD2	108087	185	42	209047	55205	314760	3	0	0	21	15	7270041	8.68e-05	0.0818
NLGN1	34593	1079	-18	354959	100345	189039	4	1	1	50	78	15177227	9.15e-05	0.0822
TBX15	87793	927	-4	216245	61000	204411	3	0	1	26	31	10838236	0.000108	0.0892
BMP10	404215	470	27	183793	50264	63684	5	0	0	50	42	23427904	0.000113	0.0892
POLR2A	1931875	194	29	849913	252662	739869	9	2	2	17	18	7773657	0.000115	0.0892
DNAJC1	197451	608	2	245830	66917	384117	3	0	1	21	25	10226955	0.000122	0.0892
SMARCA4	1984564	190	40	741516	208071	883158	5	0	3	23	15	8647238	0.000123	0.0892
KRTAP15-1	14979	1035	-68	59414	16714	25803	5	0	0	37	9	5850998	0.000134	0.0933
UBTD1	560569	169	41	97600	29036	75945	5	0	0	50	37	20495756	0.00018	0.118
ARID1A	975965	182	27	975878	293044	639219	10	0	1	2	3	2383148	0.000183	0.118
LCE3D	285984	752	17	40016	11773	51423	4	0	0	50	48	19835858	0.000188	0.118
ZMYM4	916800	406	19	695339	176656	1113738	4	0	1	14	5	5782922	0.000202	0.123
MYH4	77401	731	-50	873581	219661	1191147	4	0	0	9	6	7390455	0.000222	0.131
C6orf118	31222	466	-31	207766	56486	335439	6	0	0	7	3	1959564	0.000277	0.152
XRCC5	597243	384	33	334524	82533	1112091	4	0	2	3	4	2394128	0.000284	0.152
SYCP1	601139	601	2	458171	100894	587064	4	0	0	6	12	4692181	0.000287	0.152
PRPF40B	2010227	265	53	390949	105713	796233	3	0	0	27	7	25192146	0.000294	0.152
GJD3	1220026	191	23	118157	43798	1281	4	0	0	50	23	20207104	0.000298	0.152
NLRP13	802494	561	-68	459330	121146	411384	7	1	0	3	8	2116151	0.00031	0.154
KCNA4	30326	940	-38	279075	79971	40809	8	0	0	50	32	11838270	0.0004	0.193
ZNF208	87537	1261	-66	572424	133041	229665	4	0	0	10	2	3180479	0.000456	0.215
ACVR2A	90992	951	-2	230641	58865	384300	4	0	0	2	2	1259711	0.000474	0.218
RFPL4A	NaN	NaN	NaN	124745	34465	0	5	0	0	39	82	31827421	0.000488	0.219
EDNRB	63780	954	31	210938	59170	269376	3	0	0	6	2	2616229	0.000505	0.221
ZNF160	395233	946	-48	362035	90524	280905	5	0	1	4	3	1171200	0.000535	0.229
SLC4A10	229857	820	0	511790	137494	520818	4	0	3	10	9	3800971	0.000554	0.232
MBD6	1347795	303	44	406016	153232	315309	3	1	0	31	47	16202271	0.000633	0.257
SMAD4	156084	422	41	244854	66063	348066	5	0	1	44	46	21427775	0.000639	0.257
NMT1	831501	191	28	223016	58255	495015	5	2	0	36	16	13316483	0.000698	0.27
TGIF1	444864	153	17	177327	59109	149877	2	0	0	50	53	23376542	0.0007	0.27
P2RY11	1675365	272	15	3233	610	233142	2	0	0	20	13	6823460	0.000734	0.277
FKBP6	902769	422	52	151097	42883	286212	5	0	1	21	17	8916858	0.000898	0.332
ZNF554	1287128	291	27	237046	61793	141825	2	1	0	50	25	17100496	0.000952	0.34
GPR27	86859	605	6	149450	56791	0	6	0	0	50	42	15890988	0.000954	0.34
PRDM9	15618	1069	-19	395585	103090	427488	5	0	0	3	0	895785	0.00106	0.37
PGA5	1124603	480	43	170251	49532	166347	4	0	0	36	38	23051656	0.00116	0.399
TREM1	270628	607	34	101443	30134	154818	4	0	1	41	22	10985917	0.00124	0.416
OTC	125559	NaN	36	159027	42456	293898	4	0	0	25	16	10240863	0.00134	0.443
TDG	1190703	281	40	186111	46116	315675	2	0	0	38	37	17002957	0.00137	0.447
PPM1J	559669	325	27	214720	70028	232227	2	0	1	50	50	20780687	0.00142	0.453
MRPL16	395993	494	8	108946	31598	179706	4	1	0	30	23	11498683	0.00144	0.454
ZFYVE9	791018	448	19	630618	166347	1046028	4	1	0	9	4	2804780	0.00157	0.485
CCDC7	602870	482	2	227469	52338	505080	2	0	2	50	50	20876518	0.00169	0.503
CLEC4E	321790	564	13	100772	23668	260226	3	0	0	24	13	11118104	0.00173	0.503
HIST1H2BJ	227588	622	29	54046	16409	70638	4	1	0	15	13	3986350	0.00174	0.503
TMEM132C	NaN	NaN	NaN	469944	144753	3111	7	1	0	24	27	12024259	0.00175	0.503
ANKRD2	564805	169	40	156892	47153	158661	4	0	1	50	39	20697727	0.00176	0.503
HEBP2	421773	590	19	91744	23546	180621	4	0	0	41	26	14456390	0.0018	0.507
ZMAT4	42867	678	-14	103761	26901	187209	4	0	1	35	49	14597788	0.00192	0.533
NXF5	272029	NaN	23	169458	41175	626043	4	0	0	33	14	15616427	0.00205	0.561
HAGHL	1207790	194	33	151402	44042	165798	4	0	0	40	26	14737417	0.00222	0.594
UHMK1	334603	248	3	191967	52887	258945	2	0	0	50	63	22652350	0.00226	0.594
PAPOLB	NaN	NaN	NaN	272792	77470	11163	4	0	0	50	99	41919566	0.00227	0.594
ST3GAL4	349521	514	31	148169	40321	324093	4	0	0	50	49	25718820	0.0024	0.618
FKBP9	375055	235	13	248819	71248	338184	5	1	1	50	45	21740339	0.00242	0.618
HEATR3	276539	476	3	300669	83448	450729	4	0	2	39	43	21405388	0.00261	0.654
NSMCE1	227767	448	27	122061	29646	253089	4	0	0	17	6	6934358	0.00266	0.654
RBMX	275533	NaN	28	191357	40138	242109	2	0	0	50	20	22010874	0.00267	0.654
FKRP	1166804	224	36	200141	72895	15555	3	0	0	48	27	18186723	0.00274	0.661
MPP5	483147	260	32	303841	76067	387228	2	1	0	35	26	15198638	0.00291	0.695
CHGB	310620	346	13	301767	73383	105225	5	0	1	50	35	19574839	0.00315	0.743
FOXD4L4	0	1096	-26	342820	115046	7038729	3	0	0	0	0	7153775	0.00321	0.748
MEOX2	25585	1039	-17	132065	36844	118035	6	0	0	4	16	1934188	0.00342	0.779
DHX15	194657	491	35	350506	96014	452376	2	0	1	24	13	10425266	0.00343	0.779
PDGFB	1046938	205	60	109251	32025	164334	3	0	0	50	33	19506214	0.00348	0.779
PRKAR1B	543988	401	7	168970	48068	335805	4	0	0	50	64	29057960	0.00354	0.779
MSC	25834	905	6	85583	28792	100284	4	0	0	50	47	15217731	0.00355	0.779
IGSF8	829863	386	17	251320	90158	159027	5	0	0	50	48	20065584	0.00365	0.79
TRIM48	981	1138	-38	102663	24705	357216	4	0	0	4	0	1175348	0.00382	0.819
DPYSL4	147055	416	-6	251503	72590	347883	5	0	1	14	17	8706713	0.0039	0.823
YWHAG	850568	195	53	107848	29036	130479	2	0	0	50	34	17104888	0.00393	0.823
UTP20	261840	760	-5	1247816	326350	2174955	5	1	11	5	23	4738297	0.00408	0.834
LAMC3	815585	293	36	685152	200202	699975	6	2	0	26	20	11615986	0.00408	0.834
RADIL	1009587	523	13	453047	147925	307806	9	0	0	6	2	1786507	0.00411	0.834
ZPBP2	1602321	292	18	153598	37637	278343	2	0	0	33	25	15627224	0.0044	0.875
ANO5	51558	935	-7	415105	102053	674355	4	0	1	13	3	5289127	0.00441	0.875
USP7	401069	159	12	510387	117120	1100745	5	0	2	16	11	7162071	0.00516	1
PLXNA2	258618	627	10	822951	240096	1107699	4	1	1	10	3	3790479	0.00552	1
SAFB	879991	295	21	409310	108580	594201	5	0	1	47	30	17881052	0.00557	1
DENND2C	626568	394	8	389668	100772	651480	6	0	0	12	8	5759559	0.00588	1
PANX1	367552	774	-16	185440	51911	151341	3	0	0	50	23	14605291	0.00597	1
KLB	648710	177	43	449448	127551	168726	3	0	2	4	5	2576457	0.00602	1
OR2M7	18846	936	-35	132675	38979	25986	4	0	0	50	39	13206561	0.00611	1
MYOT	946917	396	47	220088	59719	280173	4	0	0	23	22	14051472	0.00621	1
GIGYF1	1884430	247	60	452925	132675	455487	6	0	3	22	10	9090098	0.00628	1
ATG16L1	427221	155	31	272731	73505	804102	5	0	2	10	4	3555751	0.0063	1
KPNA4	444964	408	21	237595	60695	618540	3	0	1	12	6	5776578	0.00638	1
HIST1H1C	408919	685	43	88938	29280	26901	5	0	0	8	2	937692	0.00661	1
PF4	230379	408	2	44164	13664	43005	1	0	0	50	48	24286967	0.00661	1
SLC17A3	313920	673	30	219844	63623	305061	4	0	1	50	37	20739878	0.00664	1
NLGN4X	13333	NaN	-22	351177	100284	167994	7	0	1	14	20	8820783	0.00676	1
IL4	717412	356	59	68442	18666	156465	1	0	0	50	17	18467506	0.00685	1
MRFAP1L1	501020	201	62	56242	14762	39528	3	0	0	50	41	19301864	0.00698	1
MTCP1	NaN	NaN	NaN	50203	12749	122061	1	0	0	50	99	41965743	0.007	1
IRGC	452493	192	-2	190991	64843	36966	4	0	0	48	41	21869049	0.00703	1
GFPT1	481090	144	17	308355	79239	692838	2	0	0	15	9	5401916	0.00705	1
KCND1	834590	NaN	41	272609	86803	91866	5	0	0	32	40	14659520	0.00724	1
ADARB1	596496	250	42	321226	95465	354288	5	0	1	23	16	7924449	0.00727	1
SERINC2	748895	262	28	199470	57462	340746	4	0	0	41	35	19492245	0.00753	1
CYHR1	2043455	200	36	200202	62586	165432	5	1	0	18	13	5272474	0.00776	1
TPR	271754	338	-19	1061888	272914	1753506	7	1	3	1	4	2101511	0.00785	1
GPR50	215822	NaN	-7	260592	79788	84180	4	0	0	27	24	18450853	0.0079	1
DEFB112	65301	1242	-3	50752	12383	47580	1	0	0	50	35	18309943	0.00791	1
PCK2	992350	355	19	288225	86742	319518	5	0	0	34	22	11983511	0.00796	1
KITLG	144795	419	-29	126453	30561	334524	4	0	0	24	35	12044328	0.00799	1
ZNF26	NaN	NaN	NaN	238144	57218	0	3	0	0	50	99	41888151	0.00808	1
HIST1H4L	228884	634	40	42822	14823	18666	1	0	0	50	41	16090031	0.00822	1
KRT71	1280474	464	36	228689	65209	371124	5	0	0	10	9	4689253	0.00823	1
HPX	424837	471	17	204655	56486	299754	2	0	0	49	32	18256141	0.00824	1
LZTFL1	252915	426	42	137738	33550	307074	4	0	0	17	11	5789937	0.00826	1
HS6ST2	126179	NaN	16	219478	59414	30012	4	0	0	50	46	24310452	0.0086	1
PPFIA2	20298	1132	-25	564433	148901	525942	4	0	3	12	16	3995500	0.00862	1
HNRNPA0	427110	409	28	126636	41358	18300	3	0	0	50	33	25951352	0.00871	1
SLC11A1	734742	197	37	238632	74115	456036	4	0	1	8	5	5122536	0.00879	1
NEFH	723458	203	35	435784	127307	95160	2	0	1	50	47	22172585	0.00888	1
HIPK1	350373	545	10	534482	160369	572058	3	2	2	50	54	19557881	0.00891	1
KERA	21995	523	-17	153598	41663	64050	4	0	0	50	55	15991943	0.00894	1
BAZ2B	351229	414	23	963251	253150	1225917	7	0	2	48	28	24536457	0.00906	1
SPZ1	316792	617	34	190991	45628	40260	4	0	0	22	20	11152447	0.00926	1
IRF6	220312	429	18	207278	54778	268827	4	0	1	37	34	15197479	0.00928	1
RSPO4	779522	586	27	103212	29097	97722	4	0	0	50	49	17581786	0.00934	1
ZNF284	533136	558	-35	267241	61793	156648	2	0	1	16	7	4085414	0.00945	1
C10orf71	NaN	NaN	NaN	618662	185806	6405	7	0	0	50	99	42023144	0.00953	1
MATK	2172842	204	36	233264	69235	226371	4	0	1	30	12	8052976	0.00956	1
CHD2	243747	332	14	826977	205326	1270752	6	0	1	14	7	5788534	0.00959	1
CTNNA1	1432876	380	39	401319	109068	688080	5	0	0	33	23	14835627	0.0096	1
POTEF	347607	560	4	480009	121695	228201	5	0	0	50	41	24362241	0.00962	1
DLAT	403342	179	27	279014	86254	545340	4	0	1	24	21	13930692	0.00975	1
EIF1	1617880	323	9	51789	12993	151890	3	0	0	50	54	21083796	0.00981	1
BBS4	1110048	380	40	236741	60085	494100	4	0	1	50	31	17282032	0.0101	1
PLEKHG4B	836250	543	14	545706	165432	510936	5	0	0	1	0	767746	0.0103	1
SCAND1	1257811	144	50	71919	27633	11346	1	0	0	40	21	14400514	0.0103	1
ERLEC1	NaN	NaN	NaN	218929	56303	442494	3	0	1	26	27	13753487	0.011	1
SPCS3	128128	550	11	79666	22631	77592	1	0	0	50	37	20361434	0.011	1
GRIN2C	1027517	320	20	517524	168726	356484	6	0	0	28	20	11424812	0.0113	1
BNIP3	123624	470	-21	88023	22692	175314	2	0	0	28	14	10310952	0.0114	1
TMOD1	523548	420	35	161223	43005	350811	5	1	1	4	7	2134634	0.0115	1
IL13	717582	349	30	64294	18971	86010	2	0	0	50	39	19975243	0.0116	1
TMEM106A	1341175	172	25	116144	33367	375150	1	0	0	50	20	20443479	0.0116	1
ENSA	1543587	149	37	89609	22753	252906	1	0	0	50	36	23603279	0.0118	1
RRAGB	59904	NaN	23	170739	42456	197274	3	0	1	20	26	7809830	0.0118	1
ADCY3	284877	296	37	500322	143289	718641	5	1	0	25	15	10403489	0.012	1
FBXL7	13845	956	-27	207339	64965	195444	5	0	0	12	8	3481758	0.012	1
SPANXB1	NaN	NaN	NaN	92598	24156	0	3	0	0	33	67	22952287	0.0122	1
PC	1649909	187	38	506666	154879	597312	3	0	1	8	4	4242489	0.0122	1
MAPK8IP1	427820	291	48	306403	92537	300486	4	0	0	27	24	13495701	0.0123	1
KLHL18	872055	242	49	250832	71431	307440	4	0	0	10	16	7336470	0.0124	1
EXD2	821714	373	39	217099	60878	241011	3	0	0	4	2	1813774	0.0126	1
THOP1	1320743	291	26	303475	84119	239181	3	0	1	50	24	17081708	0.0126	1
THAP1	594393	454	34	98454	20496	118401	2	0	0	50	41	19477178	0.0126	1
MYBPH	507603	453	31	207766	62342	265899	4	1	0	36	41	15306608	0.013	1
CXCR2	694517	301	27	150426	48495	52338	4	1	0	8	7	3198535	0.0132	1
FBRS	2255010	158	60	193248	67161	152439	4	0	1	50	45	18718826	0.0132	1
KIF2B	930	1125	-86	287493	82533	21411	4	0	0	46	23	10369878	0.0136	1
MIXL1	739974	278	21	94977	33489	22509	1	0	0	50	48	24632471	0.0136	1
ZNF695	385851	535	-5	231678	53802	131211	4	0	0	21	9	5868139	0.0137	1
ODF3L1	569836	231	44	119011	34160	131760	2	0	0	50	50	19563981	0.0141	1
FAM71E1	1038277	491	30	98820	31842	127002	1	0	0	50	32	18586029	0.0143	1
B3GNT3	1216364	212	37	155611	50630	34953	2	0	0	50	18	16015367	0.0143	1
PRKCQ	235334	561	7	323361	77226	786351	4	1	0	50	41	25067889	0.0144	1
KCNV2	158557	682	-5	231068	69784	55632	4	0	0	32	36	17453076	0.0145	1
APH1A	1213150	197	38	115168	36905	179706	1	0	1	38	15	14253687	0.0147	1
INHBB	218512	446	15	169946	55144	31659	4	0	0	50	61	20733107	0.0149	1
REEP2	1196831	209	49	111569	32452	228750	1	0	1	50	43	23099785	0.015	1
ZSCAN4	532349	849	-37	190015	49715	86010	4	1	0	50	32	9563946	0.015	1
RNASE9	637784	493	22	94855	23363	35868	1	0	0	50	32	16116871	0.0152	1
EBLN2	NaN	NaN	NaN	117730	32147	64233	1	0	0	50	99	41927313	0.0159	1
ZNF23	383757	648	-2	287432	67588	82899	3	0	0	50	29	14148584	0.016	1
APLNR	929334	250	-20	160552	48617	38430	4	1	0	21	19	6798511	0.0162	1
MAGEB2	74310	NaN	16	136274	40138	24339	3	0	0	50	52	19588991	0.0165	1
CDH11	23628	1085	-56	347883	96990	461160	5	0	1	43	26	10512496	0.0166	1
CHST1	160913	609	18	170800	56120	39528	4	0	0	50	46	15233896	0.0168	1
UTP3	262444	609	19	206058	57462	18300	3	0	0	50	31	20248523	0.0168	1
RWDD2B	316591	303	34	142496	36478	84546	3	0	0	28	23	13001418	0.0169	1
LARP6	250598	339	10	222284	65026	107604	3	0	0	50	24	17650594	0.017	1
CDC6	1480458	191	23	247721	68320	484401	5	0	0	3	1	1583377	0.017	1
ETV5	780547	397	36	227835	61488	415227	4	0	2	34	36	16140295	0.0171	1
FSTL5	9944	1215	-23	380518	96014	400038	5	0	0	1	0	584868	0.0174	1
HERC1	706823	369	40	2117859	607743	1665666	6	0	3	4	5	3846294	0.0176	1
ATIC	530312	531	12	263581	72956	588345	4	0	0	16	11	7482321	0.0179	1
CFDP1	507054	133	17	137006	32086	265716	1	0	0	50	33	20137869	0.0179	1
NKX6-2	278505	581	-12	115839	38979	14823	1	0	0	50	36	20574995	0.0181	1
OR1D2	457580	465	8	131150	40504	17568	3	0	0	50	53	21710937	0.0182	1
TBCB	978272	326	6	107909	30256	297192	1	0	1	50	30	16303775	0.0182	1
TAB1	872660	250	73	232105	68198	348432	4	0	0	34	25	11310986	0.0182	1
KCNK13	300869	604	12	172874	52399	98454	3	0	0	50	43	21490788	0.0184	1
C20orf203	NaN	NaN	NaN	81740	26779	0	1	0	0	33	67	22954910	0.0184	1
OR1E2	365088	515	14	136396	41297	19581	2	0	0	50	24	19981343	0.0185	1
SPATA20	1532661	200	20	349835	103090	393084	2	0	0	50	25	19895333	0.0186	1
CTSS	1818753	188	35	148901	38308	277245	1	0	1	50	33	21888386	0.0186	1
SLC25A3	487754	218	21	176595	50874	425109	3	0	0	33	11	11337277	0.0186	1
SHROOM4	36907	NaN	11	643550	182878	186843	5	0	0	29	46	16309631	0.0187	1
KRTAP25-1	NaN	NaN	NaN	46055	11224	0	4	0	0	2	5	829600	0.0187	1
OR51S1	66543	987	-3	132614	45079	21228	2	0	0	50	46	19194626	0.0189	1
ODF1	525392	236	55	109739	28792	71736	1	0	0	50	34	19853731	0.0192	1
LRRC69	NaN	NaN	NaN	155855	40687	283833	3	0	1	50	100	42155453	0.0192	1
COL4A6	171617	NaN	31	725473	238205	1822131	7	1	4	31	26	15915083	0.0193	1
LDLRAP1	562107	424	19	137433	38064	249246	1	0	0	50	34	21242762	0.0194	1
ELMOD1	300861	676	-3	155062	36905	290787	3	0	1	48	20	13587628	0.0194	1
KLHL22	542099	326	28	272975	80032	670146	3	1	0	21	20	10949927	0.0195	1
ABCA12	526764	857	9	1158634	309941	1821582	4	0	8	4	21	4629229	0.0195	1
GPR31	149346	696	40	130113	45384	3294	3	0	0	50	50	22371079	0.0197	1
SUSD3	504920	448	61	109861	33977	111813	2	0	0	50	25	18100774	0.0201	1
C7	211302	644	5	378139	97661	410652	7	0	4	17	18	5474140	0.0205	1
HOXA1	356045	385	28	146156	39406	65331	1	0	0	50	32	21125215	0.0205	1
ZNF691	803442	334	27	123769	33428	30195	1	0	0	50	35	17898498	0.0205	1
GPR18	NaN	NaN	NaN	142557	40443	41907	1	0	0	50	99	41913283	0.0206	1
ZWINT	65824	1191	-19	125416	33428	258762	4	0	1	21	14	3774802	0.0206	1
SSR2	1880483	213	32	79788	24522	178425	1	0	1	50	59	20414016	0.021	1
MED26	898005	258	42	250405	81008	54168	4	0	0	50	46	20786360	0.0212	1
OR2F2	368507	732	-11	131821	42578	19398	1	0	0	50	34	17054075	0.0214	1
MAP2K7	952640	320	27	186355	51911	193431	3	0	0	50	35	20482336	0.0215	1
FAM122C	293030	NaN	27	169031	45262	329034	2	0	1	50	35	26850370	0.0217	1
PDE7B	283639	392	6	207034	49349	452010	3	0	3	50	37	17745144	0.0223	1
CCDC88B	1610483	257	51	626653	203618	382287	5	0	0	20	16	10831892	0.0226	1
TMEM64	184765	746	8	155001	55632	89853	1	0	0	50	40	21068546	0.0226	1
C5orf24	877491	696	39	80764	23729	32208	1	0	0	50	73	18724621	0.023	1
TNNT1	1036976	266	-1	131455	31232	350445	2	0	1	31	11	10240497	0.0231	1
AARS2	1037256	312	54	420900	136152	698145	4	3	3	20	25	7875161	0.0231	1
SMAD3	444194	194	45	200568	53436	263154	5	0	1	1	1	642330	0.0232	1
UCP1	125708	752	7	132675	40077	139812	1	0	0	50	41	18043251	0.0234	1
MAGEF1	1301642	485	36	130235	38857	32574	4	0	0	50	51	21314437	0.0235	1
GPR171	NaN	NaN	NaN	138470	37942	37698	1	0	0	50	99	41906573	0.0237	1
TM6SF1	308479	635	29	163236	47031	385032	1	0	0	34	28	16857167	0.0238	1
RASSF9	22408	552	-27	191296	48800	29463	4	0	0	32	32	10747651	0.0239	1
NUDT16	274681	843	20	133895	44896	44652	1	0	0	50	73	26128252	0.0239	1
MGAT4C	15683	881	-41	211609	53924	89853	4	0	1	24	9	4610685	0.0241	1
P2RY13	67416	548	15	152988	43005	41541	2	0	0	50	58	21214214	0.0242	1
ELF3	751933	168	31	166469	43615	249063	1	0	0	50	40	21024931	0.0243	1
CPSF4	1327454	288	60	123403	29951	436272	1	0	0	14	0	5068612	0.0243	1
TMEM100	59099	585	-58	57218	17629	49776	2	0	0	50	52	17123371	0.0244	1
PPIAL4D	NaN	NaN	NaN	142862	39040	988749	3	0	0	0	0	1027789	0.0245	1
XDH	99156	725	18	591700	166652	1353285	5	0	0	0	0	1519937	0.0247	1
MT1G	661565	143	26	29768	6100	258579	1	0	3	6	12	2252791	0.025	1
CTHRC1	428438	615	23	104981	31537	170739	1	0	0	24	17	9557663	0.025	1
IDH3G	2103463	NaN	30	182817	53436	393267	5	0	5	5	13	2628795	0.025	1
BSN	1657622	271	40	1619428	543815	325557	9	0	0	14	2	4314896	0.025	1
ADAMTS18	61971	1102	-26	540765	146217	818193	6	2	0	3	2	1794559	0.025	1
TF	489558	523	26	313662	81801	733281	3	0	0	12	4	4642222	0.0251	1
SLC13A1	99560	955	-15	262727	75091	493368	3	0	0	4	0	1863306	0.0251	1
ZNF597	1361831	303	29	188551	46970	113643	2	0	0	50	25	17486382	0.0254	1
TMPRSS11D	210733	767	22	185623	51362	371490	1	0	1	50	47	24102137	0.0256	1
S100G	294904	NaN	28	36661	8723	83997	1	0	0	50	30	25874431	0.0257	1
ZNF32	310272	630	-6	120658	31232	63684	1	0	0	50	49	16786041	0.0259	1
BDKRB2	330952	500	10	167201	49471	146034	3	0	0	50	47	22706579	0.026	1
ZNF3	1503181	254	41	216001	55571	233325	2	0	0	4	1	1969629	0.0263	1
PNN	314417	166	13	320677	79727	226188	3	0	1	28	28	10439052	0.0264	1
AQP10	1653296	236	29	126819	43005	190686	5	0	1	8	9	2602382	0.0266	1
PCDHGB6	662513	568	2	397598	123586	333609	5	2	0	39	42	16947142	0.0267	1
MAN1A2	358073	526	6	284626	76616	514779	2	0	0	27	23	12621571	0.0269	1
NAT2	322678	627	-26	126148	34343	44103	1	0	0	36	29	13666928	0.0271	1
U2AF1L4	1151198	321	30	106872	19581	286212	1	0	0	14	4	4861151	0.0275	1
HYI	1044061	239	35	121451	36661	119499	2	0	0	50	22	17226095	0.0275	1
IYD	286182	334	29	157746	36417	205875	2	0	0	50	21	19523233	0.0276	1
PSMD4	1256374	184	31	167811	46665	266997	1	0	0	50	29	17883065	0.0277	1
NLRP12	783610	486	-58	469944	137616	301950	5	0	0	10	2	3669455	0.0277	1
HTATIP2	168576	547	-6	135725	39955	143838	3	0	2	10	12	3108804	0.0278	1
ATP1B1	231221	416	19	135969	34587	262788	1	0	1	40	26	12612055	0.0279	1
TGFB1	1193025	249	33	167750	51301	160857	1	0	0	50	27	15438002	0.0279	1
HPR	426658	372	14	153415	41480	156831	3	0	0	50	47	26367799	0.0282	1
ZWILCH	530195	219	49	271267	66917	786534	3	0	0	5	2	2124813	0.0283	1
FKBP10	1760409	175	35	251442	75213	317688	3	0	0	34	18	14835627	0.0283	1
PIGM	820944	365	15	177998	54778	50142	3	0	0	50	28	15450080	0.0285	1
GRM3	123690	1072	-18	378993	107055	222894	4	0	0	10	5	5030670	0.0285	1
LRRC58	384022	358	6	155916	50874	92232	1	0	0	50	49	23058305	0.0286	1
MARK2	1321109	201	51	347761	98576	610122	4	0	0	11	2	3323463	0.0287	1
B3GALT2	NaN	NaN	NaN	182634	49593	39711	1	0	0	50	99	41920237	0.0289	1
PLEKHF1	222973	612	-63	118340	36112	32757	1	0	0	50	68	18577062	0.0289	1
LGALS14	1243326	439	23	77714	20374	208071	3	0	0	12	7	4194665	0.0291	1
OR52R1	66543	987	-3	132126	41175	49227	3	1	0	5	3	1596492	0.0291	1
PEX26	516479	239	27	130418	41236	182634	3	0	1	50	52	17571965	0.0292	1
CHST10	226558	642	9	158356	41297	212829	2	1	0	50	38	24364071	0.0296	1
NTF3	28523	735	17	115961	33916	60939	2	0	0	50	55	22960400	0.0299	1
GPNMB	505224	169	25	252723	69174	461709	2	0	1	50	45	24901786	0.0302	1
PNPLA4	43100	NaN	-9	111325	32513	138348	1	0	0	50	70	23976965	0.0303	1
LRRC28	272870	380	-1	162077	46543	904752	1	0	1	14	8	8076400	0.0303	1
TDRD12	NaN	NaN	NaN	182817	43371	0	1	0	0	50	99	41874304	0.0305	1
ZNF141	427337	756	5	213012	50325	256017	1	0	1	50	53	23516293	0.0306	1
UTP14A	379883	NaN	35	342881	91561	571143	4	0	1	46	29	21547396	0.0307	1
TFCP2L1	240173	568	9	216916	57218	451461	1	0	0	50	36	23409665	0.0307	1
AXIN2	212714	773	-26	365024	104920	312198	5	0	0	36	25	12401117	0.0309	1
KRTAP6-1	22916	1048	-79	30439	9455	73383	1	0	0	37	8	6122448	0.0309	1
ABHD2	639252	388	22	189649	50813	619455	1	0	0	16	10	10205605	0.0309	1
SEMA6A	184843	1024	4	451766	127429	443592	5	0	4	10	16	4966620	0.0309	1
TRAF1	645995	270	39	180865	52460	230397	1	1	0	50	59	23980381	0.031	1
KCNK3	1198614	300	41	164151	53436	46299	1	0	0	50	51	21723259	0.031	1
LRIT2	216191	860	-17	231983	72346	85278	3	1	0	50	43	20868405	0.031	1
OR52E8	203856	922	-5	133163	41053	18300	2	0	1	4	2	734745	0.031	1
ENTPD7	422578	304	12	264984	75945	416874	4	1	0	50	47	25581570	0.0313	1
PCGF3	672497	312	27	112850	26413	215025	2	0	1	26	31	11150739	0.0316	1
PCDHA11	NaN	NaN	NaN	402173	128710	226371	2	0	0	26	26	13609771	0.0316	1
ENO3	1416161	231	30	193126	54107	361425	2	0	0	43	15	16905601	0.0316	1
ULK3	764533	195	46	210023	60634	240096	1	0	0	50	40	20539615	0.0318	1
SNX4	319722	132	35	207034	50447	422547	1	0	1	43	29	16910847	0.0319	1
DUSP27	287664	611	-1	500200	139019	117303	3	0	0	37	23	14257713	0.0319	1
PABPC5	8224	NaN	-28	163297	46970	13542	3	0	0	50	56	20435244	0.032	1
STRN	580141	370	0	350079	91500	560346	2	0	0	18	21	10019433	0.032	1
KRT5	1280474	464	36	254065	76250	351543	3	0	1	50	43	19865870	0.0322	1
NCOA5	595034	381	53	250405	73139	267729	3	0	0	50	45	22505279	0.0324	1
PTPN4	346126	446	25	421266	106689	848754	2	0	0	3	0	2596587	0.0325	1
SERF2	784327	286	37	28914	5856	193431	1	0	0	41	29	14572351	0.0325	1
RBM23	1177534	225	34	195017	56059	457317	1	0	1	50	21	14591078	0.0326	1
KLHL34	93001	NaN	7	262361	91744	20679	4	0	0	50	52	14882231	0.0328	1
MPEG1	542222	686	9	302621	91012	35685	3	0	1	39	32	11764460	0.0329	1
PAPLN	525540	269	45	545462	160186	693204	5	0	0	8	3	3217506	0.033	1
GJA10	383829	567	24	233935	64355	32574	1	0	0	48	41	22876952	0.0332	1
MRS2	399209	465	7	196176	54900	398208	1	1	0	50	50	21559779	0.0332	1
ZFYVE26	484591	344	49	1105686	318786	1627419	3	0	2	8	3	5299863	0.0333	1
ZNF365	157974	731	-3	308050	84851	491904	2	0	3	32	21	10360850	0.0333	1
OSR2	113665	228	33	137128	36173	58377	2	0	0	50	51	20904578	0.0335	1
BEND5	25250	886	-8	185318	50752	134139	1	0	0	50	59	23506472	0.0337	1
KCNIP4	35439	1264	3	134871	32208	369660	3	0	2	18	14	5097160	0.0342	1
PPP1R3F	547555	NaN	25	327326	114436	48495	4	1	0	18	11	5708990	0.0343	1
ADAMTS8	693280	382	-6	376858	117608	270474	5	0	0	25	17	7431813	0.0343	1
TCF7L2	156660	435	-9	307379	83875	480558	5	0	2	6	10	4165141	0.0345	1
NEUROD4	115336	828	15	142374	40626	47031	1	0	0	50	59	17405069	0.0348	1
RTN4R	530222	292	44	191479	69479	48312	3	0	0	31	26	13421220	0.035	1
SCD	1162653	171	42	157624	43676	248514	2	0	1	29	21	11471111	0.035	1
ZACN	1611239	218	22	178303	54656	200751	1	0	0	34	26	15619660	0.0352	1
PGAP2	425863	258	23	182146	28487	210267	2	0	0	50	35	20653380	0.0353	1
PILRA	1430637	204	54	133651	37637	328302	2	0	2	50	28	18995888	0.0358	1
PCDHGB2	662513	568	2	392535	123342	509838	4	0	0	0	0	633180	0.036	1
SLC17A7	2173457	290	44	244244	71797	266814	3	0	0	50	24	15076394	0.0362	1
WWTR1	558006	263	18	175070	49471	219051	1	0	0	19	9	8225240	0.0365	1
GSG1	692979	203	5	191967	36417	245586	3	0	1	22	21	10871664	0.0367	1
ENTPD4	476980	332	37	272121	75396	406077	2	0	1	50	50	20834062	0.0371	1
AKAP3	277828	874	18	366915	103761	268278	5	1	0	7	5	2705045	0.0371	1
GNL3L	302365	NaN	31	262239	68808	341661	1	0	2	50	47	25260954	0.0376	1
EVC2	69455	688	19	572363	162016	735843	6	0	0	3	2	2422737	0.0376	1
ZNF716	NaN	NaN	NaN	220393	54107	120963	4	0	5	1	8	444995	0.0377	1
WDR25	410676	215	23	233813	69784	211182	1	0	0	31	11	10570385	0.038	1
SLC9A7	686372	NaN	45	319030	91988	526674	4	1	1	39	29	14164627	0.0381	1
LARS2	439463	363	38	402173	108763	756156	4	0	2	33	33	19449545	0.0381	1
WDR45	833689	NaN	41	161955	44103	169092	3	0	0	31	40	14578878	0.0381	1
FTHL17	77068	NaN	8	78873	22509	22326	2	0	0	50	67	21284059	0.0382	1
PRELP	529605	314	28	161650	50081	79605	2	0	0	50	42	21638347	0.0384	1
NPM3	817474	335	37	79971	22509	166164	1	0	1	10	5	2908236	0.0384	1
OR8B2	149616	857	0	133041	39162	19581	2	0	0	50	54	20817531	0.0386	1
TMEM26	84084	468	-19	158783	47458	191235	1	0	0	21	17	8009910	0.0388	1
SIGLEC6	328446	627	-26	201910	58499	241743	1	0	1	35	29	13395905	0.0389	1
ZNF233	618477	671	-31	300730	70577	167994	2	0	0	50	23	13318130	0.0391	1
PCIF1	725555	209	59	310307	87718	354837	2	1	1	50	32	16897976	0.0392	1
SLC7A7	1153069	351	36	221003	66673	366732	1	0	1	50	40	17943516	0.0394	1
GYPB	146672	990	-12	42151	11651	157014	1	0	0	45	24	14786766	0.0395	1
SYDE1	703673	419	1	302499	107055	132858	4	0	0	18	7	4357047	0.0395	1
SULT4A1	157623	473	13	128344	32513	159942	1	0	1	18	21	7191046	0.0398	1
SULT1B1	14468	1020	1	137006	31171	243207	2	0	0	40	31	14446691	0.0399	1
HSD3B1	422140	672	7	161467	46055	121878	1	0	0	40	21	9893590	0.0399	1
SNIP1	445473	274	30	170739	49776	346236	2	1	0	50	40	24541703	0.04	1
GGT7	1040878	205	48	282979	91622	473787	1	0	0	50	34	20682721	0.0403	1
CRTAM	651341	416	7	177144	45750	337635	2	0	0	18	7	6622892	0.0404	1
EPHA1	375488	379	15	421388	127795	552111	6	0	6	12	17	4802896	0.0404	1
ANTXR2	62176	905	6	224419	63440	248148	3	0	1	46	36	13269025	0.0406	1
SYVN1	3292261	168	50	268034	82228	291885	1	0	0	50	35	20384187	0.0407	1
PLCG2	217457	451	36	575657	142801	1080249	2	0	3	24	20	14225383	0.0407	1
GTPBP10	138505	1085	-5	174704	45262	355203	1	0	0	17	12	7788785	0.0408	1
FBXO40	289905	613	25	308233	83753	124623	2	0	1	50	36	23545695	0.041	1
SCN5A	366751	578	25	890539	254126	595299	3	1	0	9	1	3743265	0.0411	1
P2RY12	51795	505	10	146644	42395	750849	3	0	0	0	0	793244	0.0412	1
MUTYH	1002765	249	29	248392	74420	541863	1	0	0	25	13	11301348	0.0414	1
PPP1R3A	12173	914	-21	489525	129564	133956	9	0	1	6	5	1547143	0.0415	1
EGF	215298	503	9	539423	140605	964227	4	0	0	2	0	1854461	0.0417	1
CHTF8	1179391	201	24	52887	16287	183000	1	0	0	50	24	20414626	0.0418	1
MUC13	364165	212	42	227286	61854	360693	3	0	3	43	35	12884115	0.0418	1
IGF2	837088	579	38	101504	31537	232959	3	0	0	4	2	867481	0.042	1
ZNF703	587619	452	3	236985	88206	17019	2	0	0	50	64	23650981	0.0424	1
FOXD4L1	528113	595	15	166469	58072	57828	2	0	0	50	61	21287048	0.0427	1
DPH1	1415256	294	27	193675	59231	339282	2	0	0	50	20	17009972	0.043	1
SIRT5	277510	425	37	142740	42090	341844	1	1	2	18	17	6524865	0.043	1
CYP26A1	558273	470	18	214903	63989	174216	1	0	0	50	40	18248089	0.0433	1
UGT1A10	NaN	NaN	NaN	230824	63989	1078785	1	0	3	26	29	14397464	0.0434	1
ZNF165	213170	562	23	214720	54290	116388	1	0	0	50	54	20042831	0.0436	1
ZNF805	NaN	NaN	NaN	275842	71126	45567	1	0	0	50	99	41947626	0.0436	1
TOR1AIP1	470940	364	5	255163	72041	301950	1	0	1	50	36	23416741	0.0441	1
UCKL1	1157316	206	36	241682	70333	230763	1	0	0	22	14	9657581	0.0442	1
OXSR1	301294	386	31	238266	64050	628056	1	0	1	17	8	7953607	0.0448	1
ZNF652	748320	256	25	267912	68259	209169	1	0	0	50	43	21572162	0.045	1
SYPL2	1056159	272	37	119987	33550	142740	3	0	0	11	8	2668689	0.0451	1
ZNF629	1632278	158	61	372161	106933	12444	3	0	0	50	35	20448908	0.0451	1
DNAH6	NaN	NaN	NaN	1852448	486475	438102	14	0	2	26	28	14179267	0.0452	1
SP7	1701810	166	58	179096	59536	11163	2	0	0	50	32	19456377	0.0452	1
PDZD2	440207	557	6	1203835	372161	1367559	6	1	0	7	3	3795420	0.0453	1
SH2B1	1146511	221	56	340563	109617	244488	2	0	0	7	11	5849717	0.0456	1
TRIM64B	NaN	NaN	NaN	199409	51301	0	1	0	0	50	99	41882234	0.0456	1
PKP3	1830414	344	53	336110	111142	182634	5	0	1	9	13	3800849	0.046	1
SLC22A1	653494	449	3	245220	66795	368013	3	0	0	50	37	18033857	0.0463	1
ATP10B	170108	904	11	641293	177449	857172	4	0	1	12	2	5169933	0.0466	1
PIP4K2C	1347795	303	44	188002	50996	406992	1	1	0	31	47	16202271	0.0466	1
FAM110B	190462	601	15	156587	47092	54900	2	1	0	21	33	5273389	0.0466	1
IGF2BP1	820571	174	28	257054	70516	687531	2	0	2	50	17	17951263	0.0467	1
MARVELD3	446645	530	10	257664	81984	121695	1	1	0	50	33	17619789	0.0472	1
GLCE	367968	218	35	269132	72346	118218	2	0	0	47	20	18680152	0.0472	1
OR51Q1	99042	1030	1	133529	41785	24522	2	0	0	50	42	14046043	0.0476	1
IL1R1	232947	522	20	255956	64294	342759	2	0	2	13	12	5244658	0.0477	1
XPO7	489191	222	26	494161	132797	805200	2	0	0	5	4	2522289	0.0478	1
VRK3	1661159	187	40	212829	57279	405711	1	0	1	50	38	19047677	0.0478	1
ZFP37	492947	575	-4	281271	67710	154818	1	0	0	50	37	20576398	0.0479	1
RHOXF2	NaN	NaN	NaN	253394	68320	127002	3	0	0	50	99	42026255	0.0484	1
ZSCAN22	1621097	406	-25	211060	60512	33855	1	0	0	50	37	13978028	0.0486	1
CAT	653478	256	23	236985	62037	558516	1	2	1	50	39	17631562	0.049	1
PMF1	2280435	211	36	91561	24827	268278	2	0	0	23	11	10105443	0.0492	1
ZNF672	411701	567	-4	186782	61915	19032	1	0	0	37	27	11035388	0.0492	1
KCNB2	110047	904	-11	390461	111691	171471	4	0	0	50	58	24037477	0.0493	1
TCL1A	256627	582	30	51667	14213	108519	1	0	0	50	38	21817138	0.0494	1
SERP1	503198	347	15	31171	7076	125172	1	0	1	6	4	2871087	0.0494	1
TMUB2	930750	175	41	134932	44774	68625	2	0	1	14	14	7785674	0.0498	1
PRDM6	NaN	NaN	NaN	254309	78019	0	1	0	0	50	99	41908952	0.0499	1
DKK1	94567	519	-8	115473	33306	114741	2	0	0	34	33	13831323	0.0499	1
IQGAP3	2095354	166	39	717787	205631	1278438	3	0	4	12	4	5692886	0.0505	1
PCDHA3	861651	606	2	407175	131211	724680	5	3	0	30	18	12774742	0.0506	1
PCDHA13	NaN	NaN	NaN	400221	129381	193065	4	1	0	50	100	42153379	0.0506	1
WASF3	149391	643	10	218197	63806	491172	3	1	0	42	53	20119386	0.0509	1
LMNA	2150035	180	39	289018	87962	310917	1	0	0	32	16	11612326	0.051	1
CCL22	716661	153	38	41663	11773	107604	1	0	0	50	30	19650479	0.0511	1
SPG11	666585	441	35	1090131	280539	1251354	4	1	0	1	1	1737158	0.0512	1
DENND4B	2028800	222	34	631777	209840	597312	4	0	0	19	4	5366719	0.0515	1
OLFML2B	407279	388	15	321226	96197	329034	3	0	0	22	22	12200732	0.0516	1
TJP3	2144458	206	34	411262	126026	486780	2	0	1	41	15	13074069	0.0517	1
C10orf25	75634	905	25	53131	15128	34770	2	0	0	50	44	15855852	0.0517	1
GRIK5	886688	438	31	420595	131516	360144	2	0	0	40	5	12626878	0.0517	1
WASF1	127917	636	16	239242	74054	265899	2	0	0	26	8	8264585	0.0517	1
PRPF39	234083	565	14	305122	72224	248331	1	0	1	21	13	11537601	0.0517	1
HGFAC	547964	412	46	283833	86559	242475	2	1	0	50	48	22040154	0.0518	1
ZMYND8	303060	186	44	531737	137494	966789	8	0	4	10	8	2589023	0.0518	1
KCNA5	160467	896	22	252723	84363	14457	3	0	0	50	70	21629502	0.0519	1
NUFIP2	1348501	128	32	302072	82594	147132	1	1	0	50	40	19447288	0.052	1
OSTM1	303865	459	38	146888	41053	127368	2	0	0	32	25	13035456	0.0521	1
SMAP1	169371	764	11	207339	56913	323544	3	0	2	50	45	18183612	0.0523	1
COPS4	556523	169	47	183671	46360	351909	3	0	0	8	6	4492894	0.0524	1
B3GNT8	1104034	376	38	161223	58011	107055	2	1	0	50	35	16656477	0.0526	1
PSG6	282702	238	-37	194773	56120	393267	4	0	0	3	13	3375069	0.0528	1
ADCK5	2284602	200	32	252296	77287	109617	3	0	0	50	26	17237197	0.0536	1
PCDHGA6	NaN	NaN	NaN	391681	128039	443592	4	1	0	26	27	13826321	0.0539	1
SLC6A14	82720	NaN	4	287920	74603	455670	1	0	1	50	58	27480622	0.054	1
GSN	579825	326	42	346541	101626	559431	3	1	1	50	33	20836319	0.0542	1
SLAMF8	802263	403	6	122488	37454	187392	1	0	0	9	7	3581615	0.0543	1
AKR1A1	873800	161	27	143655	41541	267729	1	0	1	50	30	19588991	0.0544	1
C19orf73	2011861	267	47	51118	20252	58194	1	0	0	21	5	6388469	0.0545	1
AFTPH	532219	332	21	411567	109983	368196	2	0	0	47	35	21078062	0.055	1
DHX35	262965	581	31	315248	86986	1000095	1	0	1	26	19	12394590	0.055	1
WAC	204806	355	17	286151	79483	459696	1	0	1	28	14	9399307	0.055	1
SART1	3854361	208	57	352519	101504	408090	1	0	0	36	11	11281340	0.0553	1
SUSD5	496534	256	21	267302	81496	105774	2	1	0	50	22	19099710	0.0559	1
JRK	384374	412	23	251442	77775	26169	2	0	0	50	29	24574399	0.0562	1
ETNK1	206703	644	2	212097	59658	306708	1	0	0	14	15	7058737	0.0562	1
MYRIP	195545	917	9	378383	105469	531249	2	0	0	25	12	10101966	0.0563	1
NFE2L1	1205950	255	20	326960	100345	206241	2	0	0	27	17	9769394	0.0563	1
TRIM71	507311	469	24	362218	117425	188490	4	1	1	18	21	7676423	0.0565	1
HRNR	486922	468	25	1174067	392596	86742	11	3	0	13	15	4660522	0.0566	1
NEIL2	470737	360	34	145729	40931	167994	3	0	0	40	38	13911599	0.0566	1
SOD3	269537	617	31	99796	33245	7503	2	0	0	50	39	14482986	0.0567	1
TAC4	1152179	238	30	51362	14152	209535	1	0	0	4	4	1215974	0.0567	1
SLC5A3	823351	574	88	304329	90402	47580	1	0	0	50	26	15707561	0.0567	1
CEP76	453636	206	41	289079	81313	319335	1	0	0	20	8	7473476	0.0572	1
FZD1	64493	946	-2	269620	86132	20679	3	0	0	50	53	21350183	0.0572	1
CAPN2	528883	407	2	318420	81984	776469	1	1	1	50	49	23779752	0.0576	1
CTSA	725555	209	59	223382	61915	474702	2	0	0	26	12	8869888	0.0578	1
THNSL2	180956	612	6	211182	60939	209169	2	0	1	50	37	18949589	0.058	1
SUCNR1	200470	526	2	144448	40931	89853	1	1	0	19	29	7016647	0.0581	1
PKN1	954144	204	43	412482	128832	396744	1	0	1	50	36	22976077	0.0582	1
GABRA4	104768	839	15	242292	68259	296094	1	0	2	42	45	15417201	0.0583	1
GRIP1	228672	944	-6	473360	134749	1116300	6	0	3	4	8	3214395	0.0584	1
VIT	577288	323	-8	322873	91622	498858	4	0	2	7	5	3159251	0.0585	1
ST3GAL5	1164530	216	51	188063	49471	354105	2	0	1	50	38	20344171	0.0588	1
LHX2	306688	342	19	174521	51850	101748	2	1	0	32	40	14468163	0.0589	1
SPATA7	140042	800	-13	269193	68625	296277	4	0	0	8	15	6797962	0.0591	1
TLN2	315754	568	15	1112091	324276	1868613	4	0	1	17	7	9878950	0.0594	1
LZTR1	577297	192	58	372466	104066	676368	1	0	2	50	28	17965171	0.0594	1
NDUFB11	819569	NaN	38	71553	20679	83265	1	0	0	50	35	16540638	0.0595	1
ADH1A	250334	786	3	166042	46604	370575	1	0	0	14	18	6110492	0.0597	1
C5AR1	1132395	232	41	144753	48861	76860	2	0	0	50	29	12853554	0.0598	1
EWSR1	854820	251	51	307745	85705	703635	1	0	4	28	16	10589356	0.06	1
ZBTB7A	2296242	207	29	244732	77897	39528	2	1	0	37	25	10607839	0.0604	1
MRGPRD	557282	416	51	133590	43005	22326	2	0	0	50	53	21856178	0.0605	1
PCDHGB3	662513	568	2	394914	122610	459513	3	1	0	50	49	22650154	0.0607	1
HIF1A	252998	315	30	369721	94550	442494	1	0	0	24	12	10454302	0.0609	1
KIF19	362227	433	-8	430965	131394	374418	4	0	1	50	60	25085152	0.0609	1
GORAB	72379	883	-2	174094	46421	220332	2	0	0	23	25	10951452	0.0612	1
ENTPD3	195830	611	18	234667	63623	397293	1	0	0	21	7	5835687	0.0612	1
AURKC	407201	924	-63	137250	39162	247782	2	0	0	24	22	6922036	0.0613	1
MACC1	220237	676	13	371124	100101	165066	2	0	0	43	30	15184974	0.0614	1
SCAI	951391	290	31	284992	74054	671976	1	0	1	36	25	13037896	0.0616	1
OR5H14	200002	811	-15	132858	37881	22692	2	0	0	50	50	17233781	0.0618	1
SERPINB3	174293	370	-5	175924	43859	279624	3	0	0	8	6	4174291	0.0618	1
DCAF11	992350	355	19	244427	66124	563457	2	0	1	50	40	20013429	0.0621	1
TMCC1	614377	357	40	281149	80093	174399	1	0	0	50	59	21555265	0.0621	1
DLC1	73786	559	-28	678808	187148	653859	6	0	1	5	6	3650179	0.0622	1
HKDC1	726042	168	42	402478	113948	600240	1	0	0	16	9	9911951	0.0624	1
LRP8	563155	310	23	426451	115961	572241	4	1	2	50	38	18385400	0.0624	1
SLC35D2	340302	400	21	150853	43127	326838	1	0	0	37	37	17550127	0.0624	1
PI4KB	1256374	184	31	359534	104005	503067	1	0	1	50	29	17883065	0.0625	1
HRG	508316	436	45	231434	62098	297375	4	0	0	21	17	10030474	0.0627	1
ZNF41	791516	NaN	27	346724	83692	99735	1	0	0	50	53	26414708	0.0628	1
EPS8L3	933010	190	27	264923	74908	495747	1	0	0	14	13	8096652	0.0628	1
ZBTB17	856018	170	31	354898	97112	284748	1	0	0	34	23	14258262	0.0632	1
ETFDH	171388	429	1	273890	74176	517158	2	0	0	2	2	1012600	0.0633	1
MATR3	838943	177	35	377651	97417	516243	3	0	0	25	15	11548337	0.0635	1
CUBN	529248	641	-4	1611620	426634	2251266	4	0	3	1	3	2779892	0.0636	1
ZNF14	635741	545	-30	286883	68320	140544	2	0	0	32	20	7929268	0.0639	1
ATP6V1F	845100	361	49	51728	15250	50691	1	0	0	50	39	24670718	0.0641	1
PTPN21	154907	686	-6	511119	146400	664107	3	0	0	4	2	3071777	0.0642	1
KRTAP4-2	996799	468	-7	60085	15494	50325	1	0	0	50	22	13856943	0.0643	1
MTO1	720190	139	29	330681	94977	358863	1	1	0	50	44	21823482	0.0644	1
UBXN11	1021101	217	22	229909	66734	376248	2	0	1	7	4	1986587	0.0644	1
LCE1D	64902	818	18	50203	14030	36600	1	0	0	50	42	16929879	0.0644	1
MATN4	1005559	233	36	250710	75396	248514	3	0	0	3	0	1048529	0.0649	1
SYT16	215309	626	-6	282369	75945	153720	1	0	0	12	12	7880834	0.065	1
BAG5	867608	225	39	212524	57401	73932	1	0	0	22	17	7158350	0.0652	1
F7	789162	285	14	203618	58987	191967	1	0	0	8	6	4294766	0.0655	1
SUMO3	690574	213	62	47946	11346	108336	1	0	1	25	17	8011069	0.0656	1
PDGFRB	1065098	228	49	483303	140544	675087	3	2	1	50	34	19831283	0.0658	1
MRPL52	1165302	225	35	60573	11529	109068	1	0	0	50	28	15513886	0.0658	1
RASGRP3	124045	680	9	310368	79971	433710	1	0	1	37	37	15820411	0.0662	1
CD248	2133752	236	53	311283	105225	0	3	0	0	44	47	20061131	0.0662	1
ADAMTS14	546305	566	37	533750	155245	589992	5	0	1	13	14	7066057	0.0662	1
PHC2	668735	413	31	367586	113887	487695	1	0	1	50	34	19004306	0.0663	1
CDK11A	NaN	NaN	NaN	359473	89060	342576	4	2	0	33	69	23359767	0.0663	1
SGSH	674340	219	22	217343	64660	168543	2	0	0	50	28	19054875	0.0665	1
ARF6	680412	174	41	74481	22143	26901	1	0	0	50	32	21230867	0.0667	1
PODXL	236261	220	27	237229	75518	275964	2	0	0	48	25	19368903	0.0669	1
MORF4L1	482778	413	50	166530	41541	360876	1	0	3	19	28	7752490	0.067	1
HHATL	369022	329	34	220698	64965	275049	2	0	0	16	17	9071920	0.0671	1
LMX1A	292562	797	-13	171044	45079	273219	2	0	0	11	3	3136132	0.0671	1
NUDT19	420201	410	-36	157014	50874	89670	2	0	0	50	61	19557454	0.0672	1
NARS	304947	352	38	246562	64355	442128	1	0	0	12	8	5420521	0.0674	1
DPPA4	22565	1096	-19	134688	37515	267912	3	0	1	22	23	5059828	0.0679	1
ZNF175	328446	627	-26	317078	76006	134505	1	0	0	35	29	13395905	0.0681	1
ARPC4	953772	264	43	77287	19154	236802	1	0	0	17	9	8106839	0.0683	1
OR2A1	NaN	NaN	NaN	128588	41785	472140	4	0	0	0	0	513925	0.0683	1
STK33	314196	551	13	234179	56608	375882	3	0	2	27	14	9496907	0.0683	1
TAF13	989913	215	18	57645	13542	174765	1	0	1	50	32	17370604	0.0686	1
CCDC51	1401411	263	32	173606	54778	149511	1	0	0	14	1	6678585	0.0688	1
GTSF1L	395176	374	38	65575	16592	34953	1	0	0	50	35	26236954	0.0689	1
IL17REL	895187	271	36	149511	44286	166347	2	0	0	21	14	7608286	0.0695	1
DDX51	608356	528	26	284931	91866	360693	4	0	0	19	13	8137522	0.0695	1
GULP1	98119	869	-12	140727	34038	347334	1	0	4	8	27	5925235	0.0697	1
MAOB	66825	NaN	22	232105	64172	324825	1	0	3	24	27	9036235	0.0698	1
TINAG	58216	617	4	217038	52155	367464	2	0	0	1	2	1359934	0.0701	1
GAL3ST3	3581017	208	47	177388	60512	22692	2	0	0	50	27	15510287	0.0703	1
KIAA1324L	154470	1087	-7	461892	118950	632997	8	0	1	1	1	832894	0.0703	1
AP2B1	715620	196	9	421205	116815	805566	1	0	1	20	13	10741795	0.0703	1
OAS2	605960	433	54	329705	87901	477996	3	0	0	26	23	11063448	0.0704	1
FBXW7	117295	501	51	372344	99796	388143	3	0	1	38	23	14176156	0.0705	1
VILL	318742	457	24	379237	104798	517707	2	0	4	5	18	3819637	0.0707	1
IL7R	139461	511	5	204472	53558	337452	1	0	2	17	15	5963055	0.0709	1
ESYT1	2878044	171	40	487451	146644	882975	2	0	3	30	28	14193907	0.0712	1
GCOM1	171839	487	11	264313	65819	512217	1	2	1	20	20	8369017	0.0716	1
ZNF471	135553	817	-69	282674	64477	126636	1	1	0	14	11	6801683	0.0716	1
ACTRT1	938	NaN	-35	159820	47153	39528	3	0	0	33	39	8690060	0.0717	1
C2orf15	NaN	NaN	NaN	55205	15433	81435	1	0	0	50	99	41927801	0.0723	1
RTF1	820644	237	37	321775	81374	506910	2	0	0	6	4	2539064	0.0724	1
LIMCH1	319991	391	31	490806	128466	861564	2	1	2	29	21	12869170	0.0724	1
CPD	491081	265	22	603595	169580	727242	1	0	1	37	10	14581806	0.0725	1
FAM120AOS	422600	547	26	124745	36112	103944	2	0	0	50	21	17929669	0.0728	1
AMBN	262055	689	14	199348	55754	449814	1	0	2	15	7	4020327	0.0728	1
OR51I2	99042	1030	1	131333	41236	24522	2	0	0	50	42	14046043	0.0729	1
GLI4	1657385	389	19	160857	48312	67710	1	0	0	50	31	19975548	0.0731	1
KLK2	655673	589	25	119926	33977	158844	1	1	0	50	53	20522535	0.0732	1
RAB37	929990	484	15	143472	40443	608841	2	0	2	16	10	4194360	0.0734	1
EHD1	3218288	209	61	230092	66551	114924	2	2	0	27	11	7963001	0.0742	1
GABRG3	20652	1307	-54	208376	55144	231129	4	1	0	8	16	2870233	0.0742	1
SLC13A5	800049	424	7	247172	73627	366732	1	0	1	26	16	8253849	0.0742	1
APOBEC3F	1386387	372	71	187697	47092	252540	1	0	0	12	4	3268868	0.0746	1
FUBP1	373296	256	1	287554	80825	592737	1	0	3	23	38	12145405	0.0751	1
ERN1	1464674	379	16	431148	121146	458232	1	0	1	37	30	17832618	0.0756	1
ZNF577	435461	817	-45	214293	55449	157197	2	0	1	24	2	3534645	0.076	1
PPEF1	141559	NaN	17	297680	72346	617991	1	0	0	14	9	6567687	0.0761	1
FAM171A1	211657	716	8	381189	113460	221796	2	0	0	5	1	1905823	0.0763	1
ZNF408	965022	176	48	306830	97783	170007	1	0	1	50	43	17529631	0.0764	1
SPOPL	85990	638	15	179218	43859	334524	1	0	0	9	8	3559167	0.0764	1
CHERP	815495	258	44	404491	111752	385581	1	0	0	38	28	16428764	0.0767	1
KAAG1	390563	612	-3	53375	11956	30561	1	0	0	50	51	16604688	0.0767	1
CBFB	1068656	125	48	90219	22326	188307	1	0	1	50	26	18481963	0.0768	1
OSBP2	752472	303	37	396805	116144	476898	2	0	0	15	11	7022747	0.077	1
GSTA4	477320	400	17	101077	25742	284382	1	0	0	29	16	13607209	0.0772	1
SEC23IP	450354	404	39	442921	120170	648003	1	0	2	50	43	24182047	0.0774	1
CACNA1H	1275017	294	21	1001559	315675	332328	7	1	1	26	13	7617131	0.0775	1
LRRTM3	2412	967	-44	249185	71797	118950	1	0	0	50	35	11772390	0.0777	1
KCNC1	499802	582	19	253455	76311	53802	2	0	0	50	39	16722967	0.0778	1
RNF214	436617	360	36	309575	87169	489159	1	0	2	31	43	15210960	0.0781	1
RPL27	1507064	201	26	61976	16531	119133	1	0	0	50	37	18684544	0.0781	1
LCK	1427362	210	43	227286	61671	307257	2	0	0	50	34	20909519	0.0781	1
RAD54L	690472	205	31	331718	92110	613050	2	1	0	41	35	15632043	0.0782	1
OLFM2	1143339	469	-13	195566	58255	90585	4	0	0	6	1	974658	0.0783	1
SPANXD	NaN	NaN	NaN	44347	11285	67710	1	0	0	50	99	41909928	0.0784	1
RBP2	232582	754	21	62281	14396	165066	1	0	0	50	55	22040703	0.0787	1
PGBD5	286328	478	10	200751	54351	324825	1	1	0	11	5	3457175	0.0787	1
NEUROG3	824126	519	31	87352	31232	21777	2	0	0	50	42	18772018	0.0787	1
C4BPA	501293	142	22	266753	69601	377163	2	0	1	50	31	20703827	0.079	1
GYS2	510830	830	-17	314394	83082	584685	3	0	0	10	5	3908514	0.0791	1
ZNF221	464210	419	-38	276940	65270	157929	1	0	1	50	62	19563371	0.0791	1
BICD2	573438	393	45	366793	109373	144936	1	1	0	50	50	21631698	0.0792	1
FARS2	127934	845	28	198982	53558	466467	2	0	0	14	5	4268719	0.0794	1
MRO	240974	355	12	133407	34587	376614	2	0	0	50	26	21044512	0.0796	1
SRGAP2	472089	300	6	437004	118218	511119	3	1	0	28	34	15568237	0.08	1
ZNF182	550680	NaN	20	287981	70150	131394	2	0	0	43	41	19769246	0.081	1
PHEX	92340	NaN	14	342759	84363	873276	3	0	2	14	27	12592047	0.081	1
KLHL26	1397040	222	33	258091	81923	81069	2	0	1	50	35	21431923	0.081	1
DET1	212296	630	4	242536	69662	100467	2	0	0	50	59	22814366	0.0811	1
APLF	227462	617	22	229909	57767	416325	1	0	1	17	26	7759505	0.0812	1
MRPL18	652619	453	26	78568	22997	213561	1	0	2	3	10	1615463	0.0812	1
ZNF559	401242	705	-65	239791	59048	167811	1	0	0	25	24	7679412	0.0812	1
SYPL1	327117	336	29	114436	32696	121695	1	0	0	50	17	20060155	0.0815	1
PLK4	230666	331	9	431575	112484	422364	5	0	2	50	24	17171073	0.0823	1
DACH2	49531	NaN	-32	265106	74359	384117	3	0	1	50	57	15993895	0.0825	1
KIAA1217	136799	839	-15	843081	238815	978684	3	1	1	18	10	7310179	0.0826	1
TBC1D8	333394	406	17	505873	134444	637206	1	1	1	44	39	22356439	0.0826	1
FLG2	387153	671	6	1008757	305915	99735	4	1	0	32	18	9710041	0.0828	1
ATXN1L	NaN	NaN	NaN	283955	94855	0	2	0	0	50	99	41925788	0.0828	1
HOXA7	356045	385	28	98881	28670	58560	1	0	0	50	32	21125215	0.0831	1
RNF169	620831	160	37	299510	93757	260592	2	1	0	12	12	5094415	0.0832	1
IGHMBP2	575839	253	48	425536	130784	486048	5	2	1	50	42	20012880	0.0838	1
MMP25	1534969	234	46	239669	76006	213744	2	0	0	26	17	8928997	0.0838	1
TBC1D2B	435470	232	54	423157	114863	196359	1	1	0	50	44	19934678	0.0838	1
HCCS	80480	NaN	30	121817	30256	234423	1	0	0	33	24	21226658	0.084	1
COL6A2	742075	538	10	491904	147498	699426	2	0	1	20	6	6867319	0.0841	1
RTN3	1291649	168	46	458293	128222	418338	2	0	0	13	6	4904583	0.0843	1
ACACB	528828	519	29	1081896	305793	1800354	6	0	2	2	3	2406877	0.0844	1
SPEG	581956	335	35	1361093	464149	1143384	7	3	1	13	8	5614013	0.0848	1
KRTAP10-4	860604	461	30	171471	49593	43005	1	0	0	50	18	19906130	0.0851	1
TRIM42	108667	896	10	318603	81801	159576	5	2	0	6	5	1600945	0.0853	1
BLOC1S2	1071291	198	56	65758	16043	258579	1	0	0	50	37	22194362	0.0853	1
PWP1	122461	805	19	228933	57279	505446	1	0	0	7	18	6108662	0.0855	1
IL24	467839	385	39	98210	20008	222345	1	0	0	50	43	26648155	0.0856	1
NUP43	425807	234	39	169275	45384	296277	4	0	2	4	4	1199077	0.0858	1
CYB5D1	2148615	337	24	99552	28365	195627	1	0	0	50	38	24030340	0.0859	1
UTS2	375594	415	23	75457	19337	200202	1	0	0	50	44	29618367	0.0863	1
LIPH	953031	366	31	202154	52582	391986	2	0	1	50	47	20030143	0.0867	1
NFE2	753625	205	59	155428	51362	65514	2	0	0	50	39	17669809	0.0868	1
TPP1	424523	491	17	244427	74359	412482	2	1	1	38	26	15798329	0.087	1
ARHGAP36	65931	NaN	13	237351	70821	412482	4	0	0	3	3	1264957	0.0871	1
HIST1H2AH	227588	622	29	52521	18666	77226	1	0	0	50	40	18662279	0.0871	1
HDDC3	NaN	NaN	NaN	61305	18666	101748	1	0	0	50	99	41951347	0.0873	1
PRB1	175992	673	-18	137982	46848	130296	1	0	0	12	12	9021290	0.0873	1
ZNF317	311030	471	-63	263581	68015	224541	1	1	0	46	59	15010209	0.0879	1
FBXO7	371339	401	3	231434	68686	302133	2	0	0	50	34	19937179	0.0883	1
PLD2	1465720	208	27	410347	119804	686616	3	0	1	16	9	7284498	0.0884	1
NLGN3	759088	NaN	27	360693	109800	168909	3	0	0	18	19	9494650	0.0885	1
ZNF571	279768	914	-61	272670	64416	147498	1	1	0	49	43	12434484	0.0892	1
ADH7	332944	854	12	182573	50752	279441	1	0	2	10	11	3629988	0.0892	1
OR2A25	222080	812	-11	130296	40260	25620	2	0	0	50	53	14896932	0.0893	1
FZD8	144247	708	-26	285114	96807	5490	1	0	0	48	41	15965286	0.0894	1
PSD4	630071	479	37	456585	134688	514962	3	0	0	3	0	1584780	0.0894	1
GCLC	363341	337	24	288042	73200	507093	1	0	0	8	1	3501705	0.0896	1
CGNL1	189519	561	10	575169	153354	571692	3	0	0	3	0	1988295	0.09	1
KRTAP10-1	860604	461	30	119926	35807	32940	1	0	0	50	18	19906130	0.09	1
ENPP2	255492	552	7	430477	105530	1020957	4	1	5	12	14	5945792	0.0903	1
PDE10A	46364	571	-26	363926	93391	868152	1	0	1	14	8	6098902	0.0904	1
PDZD7	1020226	247	40	219966	70272	236985	1	0	0	6	0	2417186	0.0905	1
DDX23	1655612	214	57	362218	99857	636108	3	0	2	4	7	2524058	0.0906	1
S100A7A	1140044	401	32	46665	10797	94428	1	0	1	17	21	6697800	0.0907	1
GOLGA6L6	NaN	NaN	NaN	350567	67588	8418	2	0	0	50	99	41906939	0.0907	1
TAF6L	2405109	248	44	262544	87169	343308	1	0	0	10	5	3844342	0.0907	1
RUSC2	1081620	300	28	635010	205875	415227	1	0	2	46	19	15921061	0.091	1
HSD17B14	1766061	211	34	116449	38186	341661	1	0	0	12	4	5049092	0.0912	1
MUC1	1801444	194	32	136823	24034	236985	1	0	0	37	21	15224685	0.0914	1
IDO2	11054	414	0	186843	51606	222345	2	0	1	44	39	17095860	0.0915	1
ITPR3	1401905	205	38	1185108	323544	1594479	5	0	4	43	42	23030245	0.0916	1
GRN	1062294	172	38	263215	71675	301950	2	0	1	40	41	21174198	0.0919	1
EGR3	765839	325	52	164944	48800	37515	4	0	1	9	14	2679608	0.0922	1
CST2	159399	889	-45	62403	17385	91683	2	0	0	50	31	10278683	0.0923	1
CHPF	548994	487	35	315248	112972	83265	1	0	1	50	66	21807012	0.0925	1
MFSD6	651647	371	30	339953	99247	202764	3	0	0	26	17	11716819	0.0925	1
LCMT2	823006	415	50	285053	92110	38247	2	0	0	50	42	24389569	0.0927	1
ZNF300	944830	396	32	275781	68808	163236	1	1	1	26	18	7109001	0.0927	1
PUM2	532255	184	29	466223	132736	785070	1	0	1	25	25	13698770	0.0928	1
ZNF69	729638	633	-1	70821	14823	518256	1	0	1	50	60	28041822	0.0931	1
MYO3B	324392	844	28	625494	159210	1553853	4	1	5	9	9	5465722	0.0931	1
LRGUK	239801	634	8	370697	97051	708576	4	1	4	14	8	4831993	0.0931	1
FRMPD4	191024	NaN	22	574193	163846	668499	2	5	2	10	13	3591863	0.0932	1
OSBPL7	1118277	217	27	373442	105469	550098	1	1	0	17	4	5132723	0.0933	1
HAGH	1604603	288	36	135054	40443	281454	1	0	0	8	9	2442745	0.0936	1
RNFT2	225255	411	4	203496	60024	316041	1	0	0	6	8	3293817	0.0942	1
FBXO38	82911	459	1	529175	138958	738405	5	0	4	15	13	4133848	0.0944	1
INHBC	1347802	194	32	147193	47336	86742	2	1	0	11	7	3233000	0.0945	1
PTGES	600401	187	44	65148	20679	62769	1	0	0	50	38	20256636	0.0945	1
NRXN1	8891	1372	-25	712968	200751	673989	6	1	2	15	12	5141751	0.0947	1
CNTN5	3647	1135	-26	485621	135664	597861	5	0	1	12	8	3905586	0.0948	1
FABP3	708176	262	29	60085	16043	157563	1	0	0	50	50	24111287	0.0949	1
C4orf17	331308	847	9	160125	43371	286395	2	0	0	14	17	4805519	0.0949	1
RBM3	817501	NaN	29	71797	19337	67344	1	0	0	50	35	20576215	0.095	1
PLD3	1006719	289	35	213927	63684	272670	1	0	0	12	8	3961767	0.095	1
IGSF22	616892	562	25	582489	162138	629337	2	3	0	44	31	16498060	0.0952	1
PTPRJ	601164	223	-10	586942	166469	946293	3	0	2	11	10	6018626	0.0953	1
TEC	253162	404	42	290360	69052	610305	2	0	2	50	34	19401477	0.0956	1
ZNF268	334913	834	6	88633	19154	91866	1	0	2	3	10	1559587	0.0957	1
ZNF512B	1154675	189	42	386313	115656	381006	1	0	1	19	7	5895223	0.0958	1
TDRD1	279026	477	22	537898	133712	832467	1	0	2	50	48	24611731	0.0959	1
CALML6	1434423	233	27	84546	19398	64233	2	0	1	5	5	1861842	0.0959	1
ESR2	528074	387	46	245525	67222	453840	3	0	0	8	2	3071655	0.096	1
RAB40A	458015	NaN	22	117730	35624	32208	1	0	0	50	26	15429096	0.096	1
SMC1B	461206	199	17	561200	135298	817278	1	1	3	50	35	18404920	0.0962	1
CC2D2A	163271	420	27	757681	195383	534360	4	2	0	14	7	5302730	0.0967	1
ZNRF4	932785	365	19	176351	60451	15189	2	0	0	50	43	20399071	0.0968	1
XAGE3	476232	NaN	26	51545	13237	145851	1	0	0	50	63	25230820	0.0969	1
PPL	702265	206	19	765977	214354	699060	4	0	2	50	36	18625008	0.0971	1
PLEKHA4	1766061	211	34	335439	106689	452559	2	0	0	12	4	5049092	0.0972	1
ZNF382	635596	889	-38	245098	59597	103395	1	0	0	28	18	6047540	0.0975	1
SLC12A5	630342	381	51	507032	147376	891576	1	1	3	46	34	19731792	0.0977	1
POM121L12	10922	1116	-24	122427	40992	19215	3	1	0	7	12	1963773	0.098	1
HOXA5	356045	385	28	116998	32879	130662	1	0	0	50	32	21125215	0.098	1
OR2V2	978482	478	29	133956	39345	21045	1	0	0	50	28	21397031	0.0983	1
EDA	135563	NaN	-2	186843	57645	428220	1	0	0	12	3	6785945	0.0987	1
ZNF700	719617	678	-1	331535	78568	195993	3	0	2	20	19	6894830	0.0989	1
NDUFA11	1192025	294	35	62037	18483	50874	1	0	0	50	33	16101621	0.0991	1
TRIM5	134136	838	5	250954	68381	270474	1	0	0	16	11	4349605	0.0991	1
HBG2	109545	1056	-1	64782	18666	63867	1	0	0	14	6	3258681	0.0994	1
OXGR1	111002	623	-10	144448	41846	39711	2	1	0	7	16	2740120	0.0994	1
CGREF1	1214097	238	50	173850	52704	172386	1	1	0	50	52	24126171	0.0996	1
COMMD1	563800	420	26	83204	23485	83082	1	0	0	50	47	20947644	0.0999	1
TSSK1B	267968	620	13	156953	45079	29463	2	0	0	50	41	26186141	0.1	1
ASAP1	264818	427	30	503494	137738	1200480	1	0	2	37	38	20618976	0.101	1
ARL5C	NaN	NaN	NaN	81496	20801	0	1	0	0	24	26	11897196	0.101	1
SUCLG1	293337	672	-17	151890	44469	237900	1	0	0	5	0	1498709	0.101	1
DPCD	843302	421	19	93025	23363	304146	2	0	0	50	45	20410722	0.101	1
TREM2	227466	611	41	100406	29707	117120	1	0	1	20	11	5339330	0.101	1
CYP4A11	492091	578	5	229848	64050	451461	2	0	1	50	50	22906537	0.102	1
SRGAP3	373293	469	22	493917	131760	801906	1	1	2	50	60	29293298	0.102	1
CD3G	963668	192	48	84546	20679	278892	1	0	0	8	5	3546052	0.102	1
RAB3GAP1	358477	577	26	443470	117425	882609	1	0	0	14	4	5566982	0.102	1
SSC5D	NaN	NaN	NaN	649467	224907	0	2	1	0	33	68	23153038	0.102	1
VSNL1	135361	1255	-2	87108	20496	111264	1	0	0	50	38	17634246	0.102	1
FAM114A1	370538	352	63	250771	68381	419985	3	0	0	14	9	5978854	0.103	1
TMCO4	668417	220	29	273280	84851	561810	3	3	0	50	34	18977588	0.103	1
TMPRSS11F	211571	812	-6	196359	51606	518439	3	0	0	4	6	2365336	0.103	1
NT5C1B	39949	1075	-7	266143	75884	427854	2	0	0	10	1	2866146	0.103	1
TRIM32	68232	682	-15	275171	85156	34953	2	0	0	50	59	26331809	0.103	1
MAP1B	410285	427	30	1056825	303048	268095	6	0	0	22	12	9637207	0.104	1
BMP3	10953	1083	4	202398	58743	86376	3	1	0	23	15	6193086	0.105	1
SYNGR3	1747301	183	46	96380	32086	15555	1	0	0	50	29	17145819	0.105	1
CPZ	92046	471	35	283406	83143	203862	1	0	2	17	19	7736813	0.105	1
PSMB1	425191	598	-16	106811	30256	131028	2	0	1	50	40	16141820	0.106	1
GMEB2	1094905	193	54	226676	71431	290604	5	0	2	2	6	1313635	0.106	1
RBBP5	655446	431	37	241377	64050	512766	1	0	0	6	2	2656428	0.106	1
NEDD4	259242	271	-1	633607	165554	693387	2	0	4	18	14	7397836	0.106	1
SRRM3	851224	195	50	275964	92781	114558	2	0	0	50	41	17640102	0.106	1
HLTF	369132	386	8	457866	114924	736575	1	1	2	30	27	13322339	0.106	1
EHF	1039672	320	12	139751	31354	283650	2	0	0	50	37	17796994	0.107	1
PLLP	701043	125	43	77958	24705	102297	1	0	0	50	33	18696683	0.107	1
CDON	611194	249	10	549732	158661	590175	2	1	0	7	6	4104324	0.107	1
ZNF335	677949	209	55	583526	173545	691191	1	1	2	50	37	19366097	0.107	1
MAP7D3	314502	NaN	20	397415	100528	580476	4	0	2	16	19	6534320	0.108	1
DMD	31871	NaN	-12	1706109	424560	2291709	11	2	10	21	40	12017549	0.108	1
FABP6	198270	448	38	82960	19886	202764	1	0	0	14	20	10331509	0.108	1
SPRY2	44501	729	60	134322	39894	18300	1	0	0	21	17	9533385	0.108	1
PIK3CA	401889	613	11	481534	119987	619638	6	0	0	6	4	2276947	0.108	1
TMEM88	2148615	337	24	63501	25437	117669	1	1	0	13	7	4050217	0.108	1
RNMT	142674	697	42	218807	50386	342210	2	0	1	29	27	11514665	0.109	1
HOMER2	457445	683	24	160125	40626	235338	1	0	0	4	0	2784284	0.109	1
ANKRD27	369667	455	-38	469822	127673	965325	2	0	3	9	8	4623312	0.109	1
SLC26A1	675007	256	45	297741	107604	46299	3	0	1	50	73	20689797	0.109	1
FKBP11	1737773	214	55	95892	29097	172203	1	0	0	29	13	9880292	0.109	1
ZNF699	401242	705	-65	287188	68747	173484	1	0	0	25	24	7679412	0.109	1
H6PD	954202	297	33	335439	102297	133224	3	0	0	50	29	18313725	0.11	1
EP400	408569	269	27	1343769	408822	1794864	6	0	5	8	10	8597096	0.11	1
PPFIA3	2011861	267	47	520635	157380	790743	1	1	0	21	5	6388469	0.111	1
C14orf119	1261207	185	41	60268	17690	125172	1	0	0	50	54	22138486	0.111	1
LRP2	420134	683	14	2092544	520696	3035970	10	1	2	0	3	3556666	0.111	1
BLK	476916	493	55	224236	62159	331230	1	0	0	5	5	2774402	0.111	1
GSTM3	927739	201	22	104737	24461	213195	1	0	0	39	25	13365161	0.111	1
ZNF7	1454261	384	20	303841	76616	164151	1	0	1	8	5	3787307	0.111	1
HOXA4	356045	385	28	133041	44286	54168	1	0	0	50	32	21125215	0.111	1
SPRYD4	2793663	184	61	88084	27206	77043	1	0	0	50	38	22946675	0.112	1
PCDHAC2	931701	643	-10	431819	139507	127368	4	0	0	10	10	4953139	0.112	1
RTP1	425258	445	28	114253	31781	85827	1	0	0	50	42	21983302	0.112	1
SH2D1B	363646	391	1	60085	15128	204960	1	0	1	10	4	3022062	0.112	1
MAGED1	127069	NaN	23	361913	106018	208986	1	0	2	23	11	5989651	0.113	1
POLR3A	362530	184	31	616710	168909	1124901	1	0	5	28	20	13312396	0.113	1
SNX10	918425	418	29	93879	21411	223077	1	0	0	50	38	24104638	0.113	1
ETS2	382323	151	5	210877	53375	328302	2	0	1	18	18	7902123	0.114	1
CTNNBL1	720832	507	48	255956	65026	565653	2	0	2	36	35	12937185	0.114	1
PBOV1	341233	545	21	59170	15860	21411	1	0	0	17	19	8054562	0.114	1
GCM2	263829	483	14	220454	61183	176961	2	1	0	41	32	13669612	0.114	1
OLFM4	207557	842	2	221003	62464	178791	2	0	0	17	27	8771556	0.114	1
C9orf129	439538	426	41	85217	25864	130662	1	0	0	50	46	25918717	0.115	1
HHIP	143634	1116	-6	310612	83021	470676	1	0	1	6	7	3946334	0.115	1
IGLL1	604420	399	31	92293	26657	63867	1	0	0	50	35	21652072	0.115	1
MBD3	2122824	221	35	129320	35014	126087	1	0	0	50	18	13766602	0.115	1
RNF168	1173736	125	34	252296	65758	206607	2	0	0	50	39	21423932	0.115	1
SIRT4	1621662	187	56	134627	40321	116205	1	0	0	50	33	21124117	0.116	1
NAT10	769733	358	33	456219	127551	1040355	1	1	0	12	7	5773101	0.116	1
SNX24	154483	532	18	77958	19764	246867	1	0	0	16	10	6074258	0.116	1
NCAPG	271201	1073	21	452620	120170	637206	1	0	0	20	19	9503739	0.116	1
EDEM1	260923	447	14	286944	82350	383202	2	0	0	20	12	8747583	0.116	1
XIRP2	7405	1014	-18	1780529	458293	377163	7	5	1	18	17	5036038	0.116	1
ELMOD3	1021843	180	29	201971	57340	484950	1	0	0	13	3	6119825	0.117	1
RAB20	495660	278	39	100772	28975	46665	1	0	0	50	27	18205084	0.117	1
EIF4G1	1447013	268	44	694424	206668	1050237	5	2	5	48	56	19038527	0.118	1
ARHGEF10L	375252	279	30	559248	163968	859368	2	0	3	10	3	5990505	0.118	1
NFAT5	1302986	NaN	41	677466	183732	435174	2	0	3	35	22	12140708	0.118	1
ZNF442	1744621	671	-8	280600	67100	169458	2	1	0	50	49	19815057	0.119	1
CALCR	197869	823	-10	231800	57889	500322	2	0	0	6	1	2178554	0.119	1
PPP1R15B	517418	230	28	304207	88511	86010	2	0	0	50	41	18443167	0.119	1
CLEC12B	305376	565	19	128100	30744	170739	1	0	0	11	9	11128047	0.119	1
FBXO45	1149194	156	30	121329	37698	40992	1	0	0	50	34	18154576	0.119	1
MRPS24	872910	239	44	72834	21960	60939	1	0	0	50	34	20661432	0.119	1
GPX7	647361	355	12	81191	23851	89487	1	0	1	22	13	5894430	0.119	1
TBC1D13	1768145	201	34	181536	46665	375150	1	0	0	25	7	8895630	0.119	1
COMMD3	195915	462	23	89914	23180	203313	1	1	0	50	37	21279301	0.12	1
CHIT1	507603	453	31	207400	56669	399123	3	0	2	36	41	15306608	0.12	1
ST8SIA1	401092	910	-22	156099	42822	286761	1	0	0	50	22	16424250	0.12	1
TK1	527017	217	27	103639	29768	129747	1	0	0	50	41	20213875	0.12	1
SLFN13	763419	456	18	389546	106384	139080	2	1	0	50	39	20168064	0.121	1
DCTN1	1086740	343	42	562725	163968	937326	1	0	4	50	36	18764576	0.121	1
SLC22A9	1061448	478	28	241194	69540	366549	2	0	0	12	10	5930298	0.121	1
CCKAR	165749	636	36	184342	54107	216489	1	0	0	5	8	2351733	0.121	1
MLKL	586358	173	30	217831	54290	404430	2	0	0	7	6	3549102	0.121	1
SDR39U1	898202	411	17	124196	41236	139629	2	0	0	50	32	16610727	0.121	1
CSTA	534078	602	44	44530	11285	139629	1	0	0	50	62	22086087	0.121	1
CD101	765941	540	24	443653	124379	333975	4	0	1	6	5	2774036	0.121	1
HEMK1	583785	302	50	149694	43371	352458	1	0	0	21	7	6405061	0.122	1
FSTL1	382340	375	23	142557	34038	407175	1	0	1	41	22	20477761	0.122	1
SNW1	442490	359	42	252601	64721	504348	2	0	1	21	18	9150183	0.122	1
PHF14	139683	990	-2	401441	98515	428952	1	0	0	10	9	5293031	0.123	1
ACOT11	688014	415	18	293471	82045	745908	2	0	1	12	12	6151301	0.123	1
RBM6	1079795	152	39	501054	130662	773907	2	0	0	9	5	6853289	0.123	1
INSL4	372067	616	20	59597	18361	39162	1	0	0	50	54	19525124	0.123	1
OR52L1	432250	877	-13	137128	44774	22692	1	0	0	50	28	18409373	0.124	1
SST	124494	431	13	49288	15677	49959	1	0	0	50	60	17779914	0.124	1
LGALS12	887496	459	31	147376	44042	300486	1	0	0	50	24	22566035	0.124	1
MICALCL	445785	318	-1	299510	88450	251991	1	0	2	9	18	5612854	0.124	1
PMS2	NaN	NaN	NaN	382714	101687	538752	6	0	0	0	0	640439	0.124	1
LYG1	386109	630	24	86864	23851	197823	1	0	0	50	52	24521207	0.124	1
DAPK1	141078	494	26	626531	176656	889014	4	0	4	38	29	15753494	0.124	1
CNOT1	660382	191	8	1086349	293654	1824693	2	1	1	9	5	6795278	0.125	1
FAM170B	NaN	NaN	NaN	123342	33672	0	2	0	0	39	82	31826628	0.125	1
CRISPLD2	444452	243	21	225456	58194	577365	2	1	0	33	16	13238098	0.125	1
DIAPH2	56713	NaN	30	506971	126941	669963	2	0	2	9	4	6157279	0.125	1
C5orf46	137041	470	2	40321	10553	45750	1	0	0	50	57	17770703	0.125	1
HEPHL1	363497	702	-19	515877	134871	534909	2	0	0	19	5	6800280	0.126	1
TIAM1	210411	924	-24	698633	193675	973560	6	1	0	1	2	2028616	0.126	1
CDH18	4731	1195	-17	349408	92171	425292	6	0	3	4	3	1027118	0.126	1
RGS6	101461	823	26	219356	52033	679845	2	0	1	3	3	2331054	0.126	1
FIBIN	176115	648	-17	90402	25986	37881	1	0	0	50	47	22834191	0.126	1
GPRASP1	123687	NaN	23	606401	160003	30378	2	0	0	50	15	19024924	0.126	1
YLPM1	878419	232	43	927017	266326	362340	2	2	2	22	24	7470548	0.126	1
IKZF3	1607516	292	26	230397	55083	555588	2	0	1	21	12	5731743	0.126	1
WDR77	397926	461	18	151707	43554	346236	1	0	0	43	29	18435176	0.127	1
APOBEC3H	1225154	223	75	94428	21594	160491	1	0	0	50	26	15109517	0.127	1
UTS2R	2598845	179	36	153476	60451	2013	1	0	0	50	20	19383726	0.127	1
HUS1B	138359	674	23	115046	38491	45018	1	0	0	41	28	19658348	0.127	1
SEMA3C	114018	419	-27	337208	88084	547170	1	0	1	17	26	7791835	0.127	1
DMXL1	305800	381	28	1334253	358863	1391349	3	1	0	13	3	5478471	0.128	1
ZMYND15	1272092	222	28	318298	99125	393450	1	0	0	36	8	14965740	0.128	1
EBI3	2132502	244	39	98759	30805	119865	1	0	0	50	34	14376419	0.128	1
TM4SF4	558016	159	6	89304	25071	229482	1	0	0	24	27	12070070	0.128	1
FAM135B	6187	989	-37	611281	175070	705831	5	0	5	23	22	7066728	0.128	1
IQGAP2	229166	675	34	710101	180743	1285209	1	0	6	33	28	16682158	0.128	1
THY1	1054477	263	40	69723	21411	109617	1	0	0	50	46	18751644	0.129	1
GLTPD2	1272092	222	28	119194	44042	80337	1	0	0	50	21	19867273	0.129	1
FOXL2	345888	340	21	154513	52460	43188	1	0	0	50	34	22138852	0.13	1
BPHL	444075	435	41	128466	36600	335988	1	0	0	14	7	5150291	0.13	1
GBF1	987676	141	41	813923	235765	1435818	2	0	0	24	5	12459250	0.13	1
KCNQ5	648013	975	15	411567	121329	1024068	3	4	1	50	67	17766860	0.13	1
PLCE1	299843	633	2	1059143	280234	1393362	7	0	3	20	20	10595883	0.13	1
ARHGAP30	689033	250	23	471164	141886	389790	2	0	0	16	9	5925174	0.13	1
SLC6A17	552043	400	33	315797	91927	383019	1	1	0	5	4	3123932	0.13	1
SEL1L	192523	330	-11	358131	92964	715530	1	0	0	8	2	3198840	0.13	1
ZFHX3	122465	495	-11	1582279	457805	320616	3	2	0	41	50	18796113	0.131	1
PIGL	905220	163	0	112484	31171	274500	1	0	0	43	22	15025276	0.131	1
GOLGA2	1813435	201	46	448777	120536	792756	2	0	2	49	23	18622751	0.131	1
CLEC3B	479578	326	41	88511	24766	30012	1	0	0	50	45	22851881	0.131	1
RPS2	1747301	183	46	125660	40504	217221	1	0	0	37	21	11612570	0.131	1
STX2	218767	440	-19	145058	35563	350811	1	0	0	11	6	5797989	0.131	1
RAB4B	1157241	186	29	95343	27267	284199	1	0	0	50	27	15271716	0.131	1
OR2AG2	424776	548	8	131211	42822	12078	1	0	0	50	44	20197283	0.131	1
PILRB	1430637	204	54	114070	14030	461892	2	0	0	3	2	1331508	0.131	1
CLPB	755787	258	56	310978	89792	596946	2	2	1	50	33	16474331	0.132	1
GBP1	337373	745	2	264435	68442	443958	3	0	0	3	3	2803743	0.132	1
IL25	1220624	456	31	78019	22448	107970	1	0	0	48	54	21414599	0.132	1
FMNL3	1919377	265	60	455365	127307	1104405	1	0	1	18	7	23462247	0.132	1
HSPB7	886121	197	43	72712	22631	92415	1	0	1	9	8	3290218	0.132	1
CST1	160568	881	-48	62403	17385	85095	1	0	0	50	34	10055057	0.133	1
F8	1741051	NaN	4	1041026	273280	1226283	3	1	4	37	29	13568962	0.133	1
NHSL1	NaN	NaN	NaN	705099	219600	59841	2	0	1	39	83	32072397	0.133	1
PPM1M	1114737	181	52	131821	37454	105957	1	0	0	50	37	19917049	0.133	1
ARMC6	1327004	215	24	204289	62708	348981	1	0	1	50	16	20263712	0.133	1
RBPMS2	803907	264	47	92415	27999	295362	1	0	1	50	30	20676743	0.133	1
RPGRIP1	722324	263	39	572790	150975	482571	2	1	0	15	8	11430546	0.134	1
RAB22A	841935	330	18	88328	23119	167811	1	0	1	50	34	17148259	0.134	1
OR6M1	92984	637	-1	130967	41236	12261	1	0	0	50	38	19995007	0.135	1
ROPN1	244828	450	24	93147	26718	185745	1	0	0	50	45	23373614	0.135	1
PCDHA2	861651	606	2	406870	132248	749568	2	1	0	27	16	12311630	0.135	1
NDUFA10	271696	569	17	161345	41053	360144	1	0	0	2	0	2223328	0.135	1
RNASEH2B	137500	621	34	150121	35441	310734	1	1	1	50	60	22279335	0.135	1
SLC15A4	34588	1027	-23	244183	78629	283833	4	0	1	2	5	1339926	0.135	1
CERCAM	1928973	188	64	257908	77714	343125	1	0	0	15	4	7789700	0.135	1
NLRX1	1258103	195	57	428403	144021	365268	4	0	0	12	14	5151511	0.135	1
HUS1	147364	445	21	128283	31110	250527	1	0	0	10	2	3085075	0.135	1
XPC	308100	258	33	261568	73688	409920	5	1	5	6	12	1758142	0.136	1
MKI67	408820	641	-1	1392447	405894	499224	10	3	1	12	14	4507717	0.136	1
MRPS12	1794625	282	21	58194	19581	129381	1	0	0	50	58	16542285	0.136	1
PIK3C3	38836	1300	13	405040	100406	793305	1	0	5	40	44	13094504	0.136	1
AADACL3	145424	454	23	153415	42578	185562	1	0	0	50	30	18632511	0.136	1
C1orf226	363646	391	1	133102	42578	67893	1	0	0	50	39	20503015	0.136	1
MYO16	108921	641	-19	817766	227713	1067073	2	3	1	20	17	12330357	0.137	1
UPP2	115042	838	-4	166835	45262	408639	1	1	0	5	5	1625040	0.137	1
LAMB4	487451	326	4	786656	204838	1202310	3	5	1	23	15	10420386	0.137	1
AGAP2	1160849	344	39	523380	174765	560895	1	0	1	31	28	12424785	0.137	1
SIRPD	422390	424	46	85583	25681	154086	1	0	0	28	31	11296895	0.137	1
AMELX	NaN	NaN	NaN	92049	25437	308355	1	0	0	26	26	13588482	0.137	1
ZNF585B	248427	984	-56	339892	85034	163785	1	0	0	32	29	7883335	0.137	1
PLEKHM3	331278	370	20	333365	89365	283650	2	0	3	6	11	3451685	0.138	1
NPHP4	508577	370	13	615551	189100	594018	4	2	2	11	15	5846667	0.138	1
CTRC	554165	212	29	119743	33794	264618	1	0	0	41	27	18188248	0.138	1
RBM8A	706346	230	49	80154	19947	188856	1	0	0	50	47	20388579	0.138	1
FAM71B	166999	1198	18	256993	76799	103395	3	0	0	30	26	9306465	0.138	1
HSD17B10	920771	NaN	70	111691	36173	75213	1	0	0	50	26	16354954	0.138	1
MFNG	979927	179	51	140117	43066	176229	1	0	1	50	34	18743714	0.139	1
APOL3	1228837	331	13	170251	52826	172203	1	1	0	30	19	10660360	0.139	1
TMC5	522510	369	13	492453	132126	934947	4	0	3	11	13	5606998	0.139	1
DPPA3	237142	672	14	71126	19276	133956	1	0	0	23	14	7608286	0.139	1
ENOSF1	418492	425	32	225944	55510	610488	1	1	0	3	4	2152690	0.139	1
ZNF426	706527	642	-58	247294	61061	249246	1	0	2	13	9	2913604	0.139	1
IKBKB	514464	361	44	342393	88572	699975	1	0	0	6	2	2850347	0.139	1
CPNE1	1423559	169	53	269864	76189	452193	1	1	1	50	36	19861173	0.139	1
NKAIN2	23367	993	-28	94794	24339	294630	1	0	0	7	0	1260870	0.14	1
CHMP4C	158801	681	12	104432	26962	135420	1	0	0	47	40	17068349	0.14	1
CSN2	9753	991	-4	99796	29585	144387	1	0	0	50	53	19888257	0.14	1
TRIM65	1727802	178	35	218380	70028	98454	1	0	0	50	26	22668149	0.14	1
UBAC2	333101	390	55	181780	42395	564006	1	1	2	3	3	1589599	0.141	1
GCKR	1193266	306	39	278099	79117	796965	2	0	2	42	36	16226000	0.141	1
PURA	830974	290	48	135481	42212	0	1	0	0	50	45	23075934	0.141	1
TARBP2	1590803	191	55	158234	49105	290055	1	0	0	28	19	13208147	0.141	1
SPACA1	176962	684	32	130418	35929	181536	1	0	0	50	50	26003202	0.141	1
SELPLG	448698	280	40	164151	58560	17934	1	0	0	50	34	19751068	0.142	1
EPOR	1385739	197	31	215208	69357	118401	1	0	0	50	24	20581644	0.142	1
MFN2	518052	207	39	337330	91256	654591	1	1	3	6	4	3037556	0.142	1
UPK2	1457410	180	55	77531	27328	154086	1	0	0	50	35	18672710	0.142	1
FAM193A	637151	209	46	539972	144997	593286	2	4	0	50	70	19650235	0.143	1
KLHDC7B	1075525	207	42	239486	87169	0	2	0	0	50	48	17797177	0.143	1
PSMF1	524116	527	14	119194	35258	451461	1	0	0	38	21	17686706	0.144	1
SMAD9	189427	731	7	203435	57157	234972	1	4	0	10	11	3002725	0.144	1
MYCT1	188249	600	-9	99979	30683	135603	1	0	0	2	1	764269	0.144	1
CARD6	212186	526	19	447740	123952	101931	1	0	0	26	22	8977797	0.144	1
MRPS7	1723762	171	31	106628	29707	176595	1	0	0	50	29	21239041	0.144	1
CR1	442029	361	18	1105747	294935	934581	4	0	4	23	20	12216897	0.144	1
VAMP7	NaN	NaN	NaN	133895	26962	239730	1	0	0	26	26	13521382	0.144	1
FBXO17	1794625	282	21	123159	38613	194163	1	0	0	11	7	3915651	0.144	1
KIAA0408	151114	811	-10	307684	76799	172386	3	0	1	14	7	3299734	0.144	1
RDH11	479937	260	39	139141	40748	285846	1	0	0	50	36	18775251	0.145	1
CTPS2	295447	NaN	30	266875	68564	806847	2	0	0	3	2	2457080	0.145	1
RIT2	4853	1195	-57	98332	24278	207339	1	0	1	18	13	7458226	0.145	1
SSX5	590474	NaN	11	106933	25193	483486	1	0	1	50	33	18458722	0.145	1
PSMA4	505832	375	46	120597	29097	314028	1	0	0	27	24	11232113	0.146	1
PPT1	873408	387	23	138287	36112	392352	2	0	0	39	55	24348882	0.146	1
CTSG	897577	582	3	109800	34038	163968	1	0	0	50	31	22953690	0.146	1
HOXA3	356045	385	28	184220	60268	126270	1	0	0	50	32	21125215	0.146	1
TMPRSS15	274061	981	-64	460855	117059	756522	3	0	2	33	15	7687098	0.147	1
C1orf131	383866	603	14	131516	35014	311283	2	0	0	18	12	5296020	0.147	1
ANKRD31	NaN	NaN	NaN	837408	208986	0	3	0	0	50	99	42039919	0.147	1
RRH	212757	462	28	150182	40138	230763	1	0	0	20	5	5431196	0.148	1
ZNF207	679038	286	30	217892	61915	422913	1	0	1	7	2	4767211	0.148	1
PEBP1	637549	608	17	82411	22997	70821	1	0	0	50	42	17505780	0.148	1
KIF4B	516166	461	38	533933	144082	35136	3	0	0	50	56	22036372	0.148	1
GCK	1321842	282	62	220332	60024	381555	1	0	0	7	0	2745244	0.148	1
TRIM29	325456	214	31	258640	70577	234972	1	0	0	22	11	13107253	0.148	1
CD93	199022	554	-50	271816	87413	68991	2	0	2	7	7	1681526	0.148	1
CCT7	536944	452	20	238083	68625	406992	1	3	2	7	14	3518175	0.148	1
TUSC3	50254	1013	-41	159271	42944	445605	1	0	5	11	16	2506673	0.15	1
BAZ2A	2782714	164	50	824232	242658	673989	2	3	1	50	49	22814549	0.15	1
FGGY	60575	728	4	257237	70699	476898	2	2	0	16	6	5338293	0.15	1
ARHGDIA	3798594	211	19	92293	23912	83814	1	0	1	43	39	11888778	0.15	1
PLA2G2F	567393	501	23	94977	24705	125538	1	0	0	50	38	18087598	0.15	1
WNT9A	673663	406	-4	155245	48617	45201	1	0	1	6	5	1454667	0.15	1
SLC17A4	272695	635	29	218014	63440	412299	2	0	1	13	6	5407894	0.15	1
AKR1D1	220333	478	16	147742	38003	378444	1	0	0	2	0	970022	0.15	1
RGS18	96080	925	-20	106994	25498	143655	1	0	0	50	41	16577604	0.15	1
RABEP1	1246822	382	24	389973	96258	515511	1	0	3	6	3	3151565	0.15	1
GCA	70731	856	-5	100589	24217	271206	1	0	0	12	10	7391553	0.151	1
MYOM3	817104	171	22	636596	179218	1167357	4	0	5	50	31	19605644	0.151	1
SLC6A6	484954	242	47	275049	76494	473055	5	1	5	2	7	1253916	0.151	1
CCNL2	1736268	273	28	229116	68991	373503	1	0	2	7	4	2112186	0.151	1
AGPS	378489	434	26	297497	78568	595299	2	0	3	8	7	3035909	0.151	1
NECAP1	142724	300	23	122488	34526	275598	1	0	1	50	45	19344564	0.151	1
SYT7	1339753	274	55	179035	48983	261324	1	0	0	7	0	2177273	0.152	1
ANKRD23	822597	392	46	134505	39711	231129	1	0	1	50	43	28410323	0.152	1
EOMES	165387	429	1	291397	89426	186111	1	1	0	7	11	3681533	0.152	1
PLXNB1	1401411	263	32	908168	290848	805383	2	0	0	14	1	6678585	0.152	1
ZNF493	166321	1140	-56	353373	85461	228201	2	0	0	33	17	10609913	0.152	1
RHOBTB1	99491	403	-13	307013	82228	310368	2	0	2	4	7	2547726	0.152	1
RFFL	439420	504	19	160186	44042	241926	1	0	0	50	28	17290816	0.152	1
FAM107B	256093	327	36	135908	35563	318237	1	0	2	46	40	20295981	0.152	1
IFNE	242654	411	-6	90951	23790	42090	1	0	0	50	57	18910122	0.152	1
HORMAD1	1611525	178	42	183854	43249	406077	1	0	1	42	30	17244273	0.152	1
SYCE2	1886809	335	40	102968	25681	266814	1	0	1	50	31	15942594	0.153	1
SLC25A5	617823	NaN	30	128161	38186	149328	1	0	0	50	37	23372943	0.153	1
SYNGR1	932556	250	69	130357	37454	154269	1	0	1	50	28	18367954	0.153	1
TSPAN7	99411	NaN	23	111264	31476	171471	1	0	0	50	32	17712936	0.153	1
C2orf83	186199	353	25	80093	22387	74847	1	0	0	50	55	21228244	0.153	1
PSMD9	831519	195	45	99857	26779	154818	1	0	0	50	36	17727027	0.153	1
ERAP1	394409	345	36	424194	111813	834846	4	0	3	40	49	22039605	0.153	1
HTR7	98852	510	-4	206607	60024	122427	1	0	0	46	41	22484478	0.153	1
AMDHD2	2085452	321	49	277123	82472	202032	1	0	0	50	22	31208820	0.153	1
MYF6	27810	974	-1	104554	30683	113094	1	0	0	50	55	18828382	0.153	1
SCN10A	304612	680	21	854793	238998	990396	4	1	1	43	37	23090940	0.154	1
GPR142	362227	433	-8	192943	63440	91500	1	0	0	50	60	25085152	0.154	1
PTPRA	807310	396	46	360693	95526	1213656	1	0	1	6	5	3153334	0.154	1
CCDC144NL	463169	398	-24	97539	26535	97356	1	0	0	50	53	24738001	0.154	1
PEX6	1200368	259	40	406992	143655	528138	2	0	1	15	15	5163955	0.154	1
CASP4	45234	626	-20	170617	43127	312015	1	0	0	15	2	3373849	0.155	1
RFPL3	413546	556	-16	135786	39528	97722	1	0	0	16	15	7976238	0.155	1
ZNF480	526380	960	-32	238632	58560	164517	2	0	0	50	44	15036195	0.155	1
OR2C3	272980	927	-14	134749	42212	43920	1	0	0	50	41	19052130	0.155	1
ANKRD42	308108	414	18	177266	43432	456768	1	0	0	30	24	16360688	0.155	1
OXER1	343875	378	28	172142	61000	44469	1	0	0	50	29	22248103	0.155	1
DHX8	1124329	147	20	537898	148901	848022	1	1	2	17	8	5536482	0.155	1
NWD1	947233	293	35	608841	187209	510753	4	0	0	23	14	10293933	0.156	1
HIST1H2AB	408919	685	43	53802	18483	36600	1	0	0	8	2	937692	0.156	1
KNDC1	318075	452	-11	751337	230824	603351	1	0	1	40	28	16005912	0.156	1
SERINC4	784327	286	37	123220	34343	353373	1	0	0	9	3	2622512	0.156	1
GPR173	878367	NaN	63	156709	49349	19581	1	0	0	50	37	20004950	0.156	1
CST9	189307	772	-47	70638	17934	75030	1	0	0	50	51	22009288	0.156	1
RHOT1	675374	312	21	316407	78141	925065	1	0	0	2	0	1988600	0.157	1
C5orf52	NaN	NaN	NaN	69906	19764	0	1	0	0	16	16	7376486	0.157	1
ABCC11	216539	578	-22	607682	172813	956541	2	0	2	32	20	15893184	0.157	1
IL27	1133167	269	63	103151	34099	122610	1	0	0	50	30	19312661	0.157	1
CLDN8	10231	994	-69	96075	27999	33306	1	0	0	23	8	4539803	0.157	1
DAG1	1657622	236	28	369233	123403	65880	4	1	0	18	19	5048360	0.157	1
WDR87	NaN	NaN	NaN	1248243	333609	0	5	1	0	50	100	42164542	0.157	1
LCNL1	1979517	188	34	70028	22021	123525	1	0	0	50	43	18333916	0.158	1
NAV1	778347	223	27	815448	246867	1103490	4	1	0	7	5	4124698	0.158	1
TIAM2	120675	362	27	743956	208010	870348	5	0	4	13	21	5737965	0.158	1
USF2	767246	472	7	152927	44164	293166	1	0	1	50	32	16830022	0.159	1
XYLB	301536	437	24	241926	66063	677283	2	0	2	50	51	27619763	0.159	1
SLA	NaN	NaN	NaN	140910	40260	321897	1	0	0	26	26	13616847	0.159	1
NRAP	195180	587	1	783850	196847	1550559	3	0	0	1	0	1910520	0.159	1
TMEM150B	1028808	209	19	101931	30927	114375	1	0	1	23	16	7579860	0.159	1
GABARAPL1	397577	398	18	54290	12688	102480	1	0	1	4	7	2286158	0.159	1
DENND4A	522427	240	42	847107	222528	747921	5	0	1	5	3	3118869	0.16	1
MACROD2	37709	920	-12	212341	46604	948123	3	0	2	7	17	5092768	0.16	1
OR4D9	430021	507	-1	131455	41114	18300	1	0	0	50	53	21909797	0.16	1
CRLF1	1397040	222	33	181048	57035	148962	1	0	0	50	35	21431923	0.16	1
BECN1	1633092	190	33	205143	50874	360144	1	0	1	50	33	22968025	0.16	1
PKNOX1	434727	131	65	194956	52277	368379	1	0	0	50	32	22432872	0.161	1
NBN	251472	419	35	340136	85339	546621	3	1	1	23	14	6985110	0.161	1
ACTL8	249962	416	27	155855	47092	41541	1	0	0	50	44	22574392	0.161	1
ZBTB46	1125169	202	40	251747	75091	80337	2	0	0	48	44	15016553	0.161	1
FCN2	229567	450	26	138592	39284	258396	1	0	1	50	28	18333855	0.162	1
LRRC4B	762018	517	35	293105	100345	11895	2	0	0	37	32	13070775	0.162	1
TARS2	1532790	163	43	312808	94733	721569	2	0	3	50	48	21421126	0.163	1
ADAMTS4	728669	234	37	351604	114314	341295	2	0	1	50	38	21211530	0.163	1
ALX4	301098	575	9	175497	52887	88938	2	0	0	50	39	18510084	0.163	1
CDC42BPA	290976	481	-2	773541	196359	1365363	3	0	2	23	10	11520216	0.163	1
S1PR2	1729517	200	31	144448	50630	30378	1	0	0	50	37	24446360	0.164	1
KRTAP10-9	874480	461	25	124318	36905	44469	1	0	0	50	30	22271283	0.164	1
FUT3	1217326	294	35	152500	46970	42639	1	0	0	50	39	17410010	0.164	1
TRAPPC6A	1230654	243	41	76738	22814	132126	1	0	1	36	46	15885498	0.164	1
KCTD6	567081	265	35	103700	28426	71919	1	0	0	50	48	22337590	0.164	1
STK11	2214581	234	29	191906	52948	170007	1	0	1	50	24	14145229	0.164	1
KLHL12	422793	318	28	251503	68930	641232	1	0	0	7	0	2795752	0.165	1
PTPRQ	NaN	NaN	NaN	946903	251381	0	5	0	0	26	26	13506071	0.165	1
CDKN1A	904665	228	37	69174	22875	82167	1	0	0	50	38	15345465	0.165	1
HYOU1	1390854	195	58	443653	123647	754143	2	0	1	20	15	9382288	0.165	1
ACVR2B	337567	514	28	225273	64050	326289	2	1	3	3	9	1866234	0.165	1
PHF8	830265	NaN	30	492270	135969	429318	3	0	1	12	7	4894579	0.165	1
PPP2R5B	3184873	209	57	218929	63257	337635	1	0	2	33	14	11347891	0.165	1
ZNF33A	139504	916	-19	364719	83997	247965	2	0	0	35	28	14285651	0.165	1
SYNGR4	1478750	217	36	101382	30195	219417	1	0	0	50	45	26325465	0.166	1
VPS36	365031	318	37	176961	45384	394548	1	0	1	50	40	22843036	0.166	1
LCN10	1898901	190	39	88328	26047	129015	1	0	0	3	0	523868	0.166	1
TRIM72	1203752	478	17	201361	65453	164517	1	0	0	50	19	14140349	0.166	1
UGT1A4	NaN	NaN	NaN	229726	67283	642147	2	1	0	0	1	709430	0.166	1
GSTA2	539666	498	11	101565	25254	387411	1	0	1	50	40	23449315	0.166	1
GLYATL3	NaN	NaN	NaN	125965	36356	0	2	0	0	39	82	31829312	0.166	1
GDF7	580167	278	28	181414	67283	12993	1	0	0	50	42	18551625	0.167	1
SAE1	1351246	165	36	171166	38735	311832	1	1	0	50	47	23453890	0.167	1
OR5A1	430021	507	-1	132004	41480	18483	1	0	0	50	53	21909797	0.167	1
ZNF860	NaN	NaN	NaN	280295	67222	20496	1	0	0	50	99	41918651	0.168	1
SESN2	766835	170	29	208864	61793	315126	1	0	0	43	20	17817185	0.168	1
WFDC1	585154	396	8	96563	29158	193431	1	0	0	50	54	22712618	0.168	1
UBN1	704578	195	26	489952	145607	852048	1	0	3	10	16	6877689	0.168	1
ASB7	290809	374	-9	139263	39162	213012	1	0	0	19	11	7851737	0.168	1
HIST1H3C	408919	685	43	56608	18971	104493	1	0	0	8	2	937692	0.168	1
ZNF334	416360	642	19	305244	71553	175863	2	0	0	34	27	12382634	0.168	1
PSMD2	1447013	268	44	399611	114436	734379	1	0	2	10	20	6150325	0.168	1
C11orf21	NaN	NaN	NaN	76555	25010	23607	1	0	0	50	99	41879550	0.169	1
ADCY4	906124	173	39	465613	144509	719556	1	0	4	10	12	5676843	0.169	1
BRIX1	241905	675	21	162382	39284	290787	1	0	0	48	39	21236845	0.169	1
CELF1	1011926	219	40	233447	59536	512949	1	0	0	42	23	20432987	0.169	1
ALDH1A3	378556	374	0	226005	64416	391620	1	0	4	8	7	2053138	0.169	1
ZNF638	328513	459	19	876021	229482	988017	6	0	0	1	2	1898503	0.169	1
TFDP3	76255	NaN	28	174826	48434	15189	1	0	0	32	28	15935762	0.17	1
WASF2	795528	156	26	214354	65453	323178	1	0	1	50	26	18275966	0.17	1
PDE4A	1956832	207	38	443409	136335	358497	3	1	2	30	31	10849948	0.17	1
MFSD6L	423397	636	11	241743	80520	21228	3	1	0	15	18	5717469	0.17	1
AGXT	1187158	297	30	170739	52338	217770	1	0	0	50	23	17853053	0.17	1
MAPK1	458136	299	47	162016	42029	264252	1	0	0	7	2	3036031	0.17	1
LIMD2	935285	319	8	58499	14701	66063	1	0	1	15	12	3481331	0.171	1
ACOT2	606300	169	39	200934	66246	123525	1	0	1	50	32	20458973	0.171	1
ADAM23	290387	726	16	379298	96319	864858	1	0	2	5	3	2665944	0.171	1
RAD54B	544647	412	23	406016	104371	465918	1	0	0	8	9	4070042	0.172	1
PPP1R16B	264783	548	32	249002	69967	369843	2	1	0	10	22	6002705	0.172	1
GSK3B	467052	421	19	190625	55693	658068	1	0	0	27	9	8912466	0.172	1
CPA5	422275	212	28	202703	45994	332328	1	0	1	15	11	8014058	0.173	1
CPN2	344707	269	34	226737	73749	16836	1	1	0	9	19	3530131	0.173	1
OR2AG1	427462	681	8	132370	42395	19764	1	0	0	50	23	13586530	0.173	1
C6orf201	181759	353	22	63379	16226	508008	2	0	3	7	14	3004738	0.174	1
SLC14A1	381180	401	25	195017	56425	346236	1	0	0	38	20	17614360	0.174	1
PTCD2	421218	342	27	174948	45567	386130	1	1	0	50	42	21560633	0.174	1
ETV3	895723	423	31	223809	66246	182634	1	0	0	50	19	17555678	0.174	1
RAB34	1695792	208	40	151463	41968	285114	1	0	0	49	32	20879202	0.174	1
OR6T1	107524	830	-5	133712	43981	22692	1	0	0	50	51	21725455	0.174	1
CARD16	NaN	NaN	NaN	92354	23302	208803	1	0	0	26	26	13486795	0.174	1
IFNA10	193208	498	-3	81923	22753	121878	1	0	0	50	36	16208310	0.175	1
C1orf116	451418	155	25	251320	81374	103944	1	0	0	50	40	26612531	0.175	1
CTNNB1	305811	448	8	341356	98942	493734	3	0	1	13	18	5453034	0.175	1
MTMR2	285979	390	-1	286700	77104	503067	1	0	1	46	24	23298645	0.175	1
RRP1	835438	194	66	206363	56425	364536	1	0	1	34	13	12740704	0.175	1
SNAPC2	952640	320	27	137921	49288	126270	1	0	0	50	35	20482336	0.176	1
UBR4	787493	414	33	2281888	641354	3834033	4	1	4	3	8	5849961	0.176	1
TRUB1	188808	343	9	152073	45567	316773	1	0	2	21	10	7557168	0.176	1
FAM43B	573203	429	30	134627	46543	10248	1	0	0	50	42	23654031	0.176	1
PSG11	263820	178	-32	146278	41846	467565	2	0	0	2	1	1120997	0.176	1
TRIM38	392745	685	34	205448	54046	177327	2	0	0	2	1	1312842	0.176	1
ZNF460	419642	859	-40	245830	64721	116754	2	0	0	17	5	3517260	0.176	1
NUDT1	814176	430	38	81923	20923	167079	1	0	0	7	4	2111332	0.177	1
TSPAN1	908945	190	29	108580	29402	191601	1	0	0	17	21	9086804	0.178	1
AMOTL1	332670	472	-7	416142	118035	242658	2	0	2	29	29	14123208	0.178	1
TMCC3	242132	576	26	206790	57828	179706	1	0	1	50	33	23721863	0.178	1
PKHD1	237026	946	0	1780468	511790	2689368	6	0	5	13	12	9757804	0.178	1
POLDIP3	914105	189	69	182939	54961	361425	1	0	0	50	32	17817063	0.178	1
YIPF2	2009333	193	41	137616	43005	140178	1	0	0	50	43	20093278	0.179	1
TOB2	1480984	187	73	145485	44652	56364	1	0	0	50	25	14138153	0.179	1
UBA5	210898	768	21	183183	47214	341295	1	0	0	50	48	23174144	0.179	1
WNT6	1087669	386	42	151951	51179	59292	1	0	0	50	38	18289874	0.179	1
CHSY3	12401	1069	-8	378810	107421	161223	2	0	1	50	67	22810218	0.179	1
SERPINB2	152044	522	12	185440	48068	289323	1	0	0	5	1	2820457	0.179	1
DHH	1770671	214	65	161467	57950	118401	1	0	0	50	30	20364972	0.179	1
HSD17B4	302141	472	27	331352	90097	825696	3	0	1	5	5	3463885	0.179	1
CIAO1	904852	213	43	150060	40992	233691	1	0	0	50	24	19762170	0.179	1
KBTBD4	995645	214	31	230336	66673	244854	1	0	0	50	30	20216315	0.179	1
RPTN	486922	468	25	352092	80337	106140	1	1	0	13	15	4660522	0.18	1
ANKRD30A	53742	1067	-43	618540	143472	815265	4	0	0	3	0	1352553	0.18	1
HOXB7	946208	524	29	93574	27023	79788	1	0	1	13	5	2720905	0.181	1
SCML2	82842	NaN	17	311222	83875	485133	2	0	1	7	3	2690161	0.181	1
PFKFB2	434877	155	24	237778	62708	722118	1	0	2	50	36	26910394	0.181	1
ASH2L	671169	258	34	283101	73932	438102	1	0	0	13	3	6049187	0.181	1
DRP2	417357	NaN	26	427488	114558	896700	2	0	2	11	3	4257068	0.181	1
SAMD9	362550	625	8	696254	177388	40077	3	0	0	50	34	16784943	0.182	1
XRN1	502945	403	29	773602	193919	1352370	1	0	0	10	8	6781858	0.182	1
FDXACB1	437513	221	22	271084	75335	191967	1	0	1	50	17	18342700	0.182	1
SCNN1B	520509	611	32	284504	76189	417606	2	0	2	8	7	2011109	0.182	1
ZBTB44	658636	276	18	198250	54656	491355	1	0	0	8	2	3445463	0.183	1
HARS	774470	356	31	224602	64538	572241	1	0	0	4	0	2226439	0.183	1
TTC37	314679	431	26	706502	181780	1221342	2	0	1	8	6	4987848	0.183	1
DCAF16	271201	1073	21	91500	27633	96990	1	0	0	50	44	20787824	0.183	1
ADAM22	178742	722	17	430355	107299	1086105	3	0	4	10	9	4981504	0.183	1
ATP2A2	969445	178	26	458781	130662	749568	1	0	2	9	22	6992186	0.183	1
DUSP9	1716845	NaN	44	159637	53924	54900	3	0	1	3	2	903349	0.183	1
PPP2CB	365415	346	28	137372	37210	142557	1	0	0	50	28	20299214	0.184	1
EFHB	103479	720	-15	368257	98393	378261	1	0	0	4	6	3221227	0.184	1
ASPHD1	NaN	NaN	NaN	160308	55815	103578	1	0	0	50	99	41990326	0.184	1
APEX1	464497	395	17	137982	40077	234606	1	0	0	44	30	21617424	0.185	1
GTF3C2	1245306	182	52	394426	119438	549732	1	0	0	9	6	3043595	0.185	1
SUV39H1	824559	NaN	27	180560	50203	90585	3	0	2	3	5	1180655	0.186	1
ZC3H12B	321325	NaN	10	363682	99125	107055	2	0	0	50	55	22891836	0.186	1
DNAJC30	1197825	214	52	93208	31781	77043	2	1	0	2	2	641232	0.186	1
AMBP	244063	558	0	158234	42151	368013	1	0	0	24	13	9125112	0.187	1
FAM186B	2227486	224	53	388814	106750	350445	2	0	0	12	4	3449977	0.187	1
KIF13A	495244	363	1	806054	217465	1016016	1	1	4	48	41	21413745	0.187	1
CA9	1202125	248	37	197701	62525	371124	2	0	0	3	1	1236104	0.187	1
RAD51C	524193	222	17	166469	47092	338916	1	0	0	50	36	18170558	0.187	1
CLDN17	10231	994	-69	94123	30134	17019	1	0	0	23	8	4539803	0.187	1
SYNPO2L	1042853	166	43	411872	146278	64050	3	0	0	19	16	9946538	0.187	1
FBXO25	173778	838	-19	173301	36051	341478	1	0	0	26	10	8019182	0.188	1
NAALADL2	58421	1139	-15	352275	94611	482022	2	0	1	2	1	2189778	0.188	1
TSSK2	487560	277	18	152927	44164	43371	1	0	0	50	37	22254020	0.188	1
CFTR	116609	480	-7	655567	176534	901824	3	0	4	16	13	7353672	0.188	1
S100PBP	1179496	180	20	181231	48983	201849	1	0	0	50	26	19024375	0.188	1
TOR1AIP2	470940	364	5	261385	71858	209901	1	0	0	50	36	23416741	0.188	1
GANAB	2560761	217	47	427610	121207	789462	1	0	0	5	3	2734386	0.188	1
CMYA5	263588	684	38	1749602	493978	225639	8	2	0	50	45	22067543	0.188	1
NOM1	386240	474	22	375943	104432	398208	2	1	0	36	34	20285062	0.188	1
MEIS2	74106	628	-7	225944	56974	498858	4	0	4	1	4	982161	0.188	1
PBX4	818567	284	-1	163358	47824	282003	1	0	1	23	15	8817245	0.188	1
TIMELESS	2793663	184	61	537471	146766	877668	2	0	0	15	9	8635160	0.189	1
CCDC122	139965	346	45	126087	27267	153171	1	0	0	50	31	19872580	0.189	1
TMEM177	337284	441	29	128161	43859	30378	1	0	0	50	33	21363359	0.189	1
RPP38	254900	620	21	121695	35319	56730	1	0	0	50	36	17085978	0.189	1
TMEM222	884974	188	30	93330	25437	293898	1	0	1	11	19	6662298	0.19	1
FHL3	445132	232	42	125477	32452	127551	1	1	1	15	6	3913760	0.19	1
CARNS1	1269888	177	51	390095	138592	32208	1	1	0	11	9	3479623	0.19	1
TXK	219787	358	39	241926	58560	591822	2	0	0	8	12	6168137	0.19	1
SPESP1	373553	452	33	151890	41541	62037	1	0	0	50	46	18560409	0.19	1
CFHR4	211450	853	-31	149328	36966	437004	2	0	3	16	28	7587729	0.19	1
SDF2L1	521773	194	37	94001	29707	26169	1	0	0	50	61	21649510	0.19	1
CAMK1D	326642	556	35	179889	45384	368379	1	0	0	12	8	5519097	0.191	1
AR	106188	NaN	-7	397232	117547	256749	1	0	0	5	9	3687877	0.191	1
APOBEC1	237142	672	14	106933	26474	209901	1	0	1	42	35	18632694	0.191	1
CC2D1B	815523	448	26	376980	111447	769515	1	0	1	2	1	2107367	0.191	1
C9orf78	600401	187	44	132980	32452	315675	1	0	0	11	9	5085509	0.191	1
IL3RA	NaN	NaN	NaN	176046	46299	362157	1	0	1	26	27	13663146	0.192	1
PPP2R5C	1400431	346	28	295240	74054	539118	1	0	0	37	11	14401490	0.192	1
PDHA1	216523	NaN	39	194041	53375	469029	2	0	0	14	15	8235610	0.192	1
POMC	319647	280	37	114985	33611	76494	1	0	0	27	21	9727426	0.192	1
WDR38	1125524	207	41	138470	40687	265899	1	1	0	50	37	13660218	0.193	1
HSPBP1	1035412	209	5	154330	48434	72102	1	0	0	50	36	16325186	0.193	1
NAAA	483325	429	44	159332	46909	381921	1	0	1	41	37	22506316	0.193	1
GJA9	524940	458	24	221979	62037	40260	1	0	0	50	34	18388877	0.193	1
DIP2C	406596	632	12	680150	201361	1445151	1	1	5	50	55	21478100	0.193	1
SERPINC1	443726	385	13	203679	56364	291153	1	0	1	50	55	28923455	0.193	1
KCTD8	73476	1109	-10	200629	60329	43188	3	2	0	12	15	2464949	0.194	1
CAMKK2	981640	258	42	264740	71797	452925	1	0	0	15	5	7124983	0.194	1
IP6K2	1646019	212	45	269376	72834	180987	3	0	0	1	1	659959	0.194	1
OR8G1	154391	921	-14	147132	43005	12993	2	1	0	4	1	411323	0.194	1
S1PR4	908206	241	21	154208	57523	19764	1	0	0	50	32	18866141	0.194	1
WNT7A	422569	498	34	151951	42395	111630	1	0	0	50	50	18910000	0.194	1
ZNF835	174439	849	-68	239181	68625	80703	4	2	1	5	6	1151924	0.195	1
BSCL2	2425755	248	51	201971	59902	317871	1	0	0	28	9	10251172	0.195	1
RFXANK	940952	232	17	114741	34404	300120	1	0	0	39	38	16398569	0.195	1
KLF3	294258	364	39	151463	42151	234972	1	0	0	50	36	20575971	0.195	1
OR2L3	20939	1015	-27	131943	39894	25803	1	0	0	50	62	17894228	0.196	1
GPR182	2103486	286	26	168421	54656	43737	1	0	0	50	33	21050246	0.196	1
PIGV	1022828	188	30	207339	66063	127002	1	0	0	50	23	18617200	0.196	1
ETV4	1093430	148	21	215452	59597	355569	1	0	0	31	13	11780259	0.196	1
DDC	180088	561	11	215025	59292	486414	1	0	0	24	8	9830211	0.196	1
NOC4L	608356	528	26	226737	68076	328119	1	0	1	50	32	21084101	0.197	1
GIMAP6	682986	689	20	124867	37088	108336	1	1	0	50	36	16811173	0.197	1
SDC2	230943	740	-2	88816	25010	158661	1	0	0	50	52	21884421	0.197	1
HYAL2	843769	206	51	200263	62159	87291	1	0	0	50	30	17536036	0.197	1
MTNR1A	351103	675	-26	148901	45262	19764	1	0	0	50	42	17729894	0.197	1
MED24	1613074	202	28	437797	124745	697596	2	0	5	33	32	12157117	0.197	1
OR2Z1	536422	487	-47	130052	42700	133407	1	0	0	50	58	20963809	0.197	1
TARS	349408	674	4	329827	80825	607377	2	1	2	6	6	2744024	0.197	1
TAF5L	299238	340	15	254919	72651	189222	3	0	3	4	6	1961760	0.198	1
MC1R	1207036	221	45	129625	44957	7503	1	0	0	50	45	21425945	0.198	1
FOXO1	237876	449	55	279014	82594	435723	2	1	0	3	1	1638521	0.198	1
NIPSNAP3B	194451	718	-21	111020	29158	145119	1	0	0	50	39	20668447	0.198	1
EXPH5	369515	500	13	861747	234423	249795	4	1	0	42	23	17607650	0.198	1
NES	1851672	180	37	681004	211670	122976	3	0	0	22	14	7885592	0.198	1
GML	447193	438	36	70882	18605	105957	1	0	0	50	63	20855290	0.198	1
GET4	737267	310	41	145302	40992	284565	1	0	1	17	5	3810426	0.198	1
CNR2	923316	254	23	150243	48678	258213	1	0	1	43	36	16602614	0.198	1
DHX30	843941	197	34	514230	159210	613965	1	0	0	10	0	4645638	0.198	1
SCFD2	170883	852	18	292617	89304	367098	1	0	5	8	7	2216191	0.199	1
SULT1C3	354622	708	-17	140178	31476	248697	1	0	1	27	16	8975052	0.199	1
GLYATL1	368006	741	-11	150304	37820	233325	1	0	0	14	6	5407650	0.199	1
CHRNA6	594393	454	34	216611	59170	260958	1	0	0	12	3	4151843	0.2	1
FBXO46	929036	203	43	248026	84302	8235	1	0	0	50	31	20827718	0.2	1
RNF44	607190	318	49	186294	58743	122976	1	0	0	50	26	18242233	0.2	1
KRTAP10-6	874480	461	25	155794	45506	26352	1	0	0	50	30	22271283	0.201	1
ATCAY	2187414	201	34	168604	44408	204960	1	0	0	50	28	17606125	0.201	1
THTPA	1250373	553	35	97356	30927	54168	1	0	0	50	48	21731372	0.201	1
GPR101	252008	NaN	13	217465	61793	11346	1	0	0	50	47	24722263	0.201	1
INVS	246802	735	19	467199	129747	654774	1	0	2	8	7	3711911	0.201	1
GLIS3	170537	983	-1	396805	121634	348981	2	1	1	39	22	13753853	0.201	1
UGT2B11	18988	929	1	234240	60756	268095	4	0	0	4	6	1483947	0.201	1
TUBA3D	455705	540	29	193736	57157	190320	1	0	0	50	28	20167698	0.201	1
IFRD2	843769	206	51	216733	70028	288957	1	1	0	50	30	17536036	0.201	1
ZNF223	533136	558	-35	216184	51911	156282	2	0	0	16	7	4085414	0.202	1
CCDC40	663665	237	27	504897	136884	539667	1	0	4	24	26	9820024	0.202	1
AP4M1	1401098	205	46	199348	60512	607011	1	0	0	4	1	2409866	0.203	1
LZTS2	1020226	247	40	274622	96136	103578	1	0	0	6	0	2417186	0.203	1
AOAH	247838	600	15	319030	74420	699609	1	0	0	7	1	3850259	0.203	1
PPP1R3C	276001	206	16	139507	35807	41907	1	0	0	50	42	14602668	0.203	1
CLDN23	174979	307	34	119926	40931	5490	1	0	0	50	40	22137449	0.203	1
C11orf42	466636	728	4	138470	47092	89304	1	0	0	50	42	20734266	0.204	1
ATP1A4	841605	386	29	452559	128283	867603	2	0	3	50	36	19070491	0.204	1
ZCCHC14	587162	363	21	407358	123342	534726	3	0	0	6	6	2992782	0.204	1
UNC5C	25813	910	-12	406199	116449	593835	1	0	1	6	16	4909158	0.204	1
MBLAC1	1299015	205	52	106445	40870	71370	1	0	0	50	37	18203559	0.204	1
TRMT6	301031	346	13	222345	58377	500505	1	0	0	8	2	2974604	0.204	1
ASB14	399197	454	29	263520	72102	159759	1	0	0	50	30	19511643	0.204	1
CCR9	222879	519	54	161223	43371	157014	1	0	0	50	45	18596887	0.205	1
HEG1	367509	177	50	586332	184464	249429	2	1	1	24	39	9955688	0.205	1
PPP1R9A	419387	534	-15	613477	159698	598776	3	0	0	8	8	4772213	0.205	1
NUP153	474858	267	12	635742	189954	754875	3	0	1	8	5	5479142	0.206	1
ATXN7L3B	NaN	NaN	NaN	41846	11956	0	1	0	0	2	5	830332	0.206	1
H2AFY	583238	414	41	177022	50996	315309	1	0	0	50	45	27901766	0.206	1
LRIG1	82885	629	14	473360	140788	636840	2	1	1	2	4	1924306	0.206	1
TAOK3	635780	823	26	409554	97905	755973	1	0	2	10	9	3368969	0.206	1
OR51B2	100115	1056	1	133102	39467	12810	2	0	0	50	39	12365554	0.206	1
BTN2A1	384310	375	47	233325	66246	329034	3	1	0	6	9	2919277	0.206	1
STARD7	850399	251	48	164334	44469	182451	1	0	1	50	40	23094600	0.207	1
CCDC68	89155	373	-5	155733	36783	338001	1	0	0	14	11	5527271	0.207	1
SYNJ2	478315	208	44	651419	189466	962214	3	1	3	32	22	11351002	0.208	1
TET2	188424	632	24	883585	238937	34587	2	0	0	18	5	9307807	0.208	1
TMLHE	272469	NaN	-2	208254	53985	227469	1	0	0	50	29	21585826	0.208	1
GIGYF2	325071	328	35	596153	150487	1108614	1	1	5	12	8	4603853	0.208	1
ZNF449	255033	NaN	36	228872	58987	141642	1	1	0	50	32	18223811	0.208	1
ALDOA	NaN	NaN	NaN	158905	47336	199653	1	0	0	26	26	13501679	0.208	1
ODC1	732059	270	47	206790	54168	332694	1	0	0	30	25	13711275	0.208	1
GDPD2	270766	NaN	38	259128	77043	363255	1	0	1	50	43	18523809	0.208	1
GPR6	209151	624	13	145119	54534	52338	1	0	0	50	50	19144423	0.209	1
MAD1L1	814176	544	26	319152	88023	565836	2	0	4	14	12	5284308	0.209	1
KIF4A	243320	NaN	45	556625	142252	883890	1	0	1	6	13	5591992	0.209	1
LRPAP1	475773	609	54	158600	43432	196725	2	0	1	50	33	9745665	0.209	1
P2RY10	14218	NaN	50	147132	40260	30195	1	0	0	50	33	17034555	0.21	1
CHID1	1694280	232	52	187087	52460	303963	1	0	1	15	5	4609404	0.21	1
PNMA5	249931	NaN	35	189710	56791	53436	1	0	0	50	30	20099805	0.21	1
IFNA4	137739	498	1	82106	22570	39894	1	0	0	50	43	15678525	0.21	1
FAM83C	1290513	170	45	308233	104615	110898	2	0	0	50	44	22341555	0.21	1
METTL2B	893183	199	45	170922	43371	374418	1	0	0	21	18	8148624	0.21	1
SCP2	609222	386	23	253821	62037	964776	1	0	1	13	10	8238050	0.21	1
SLC12A2	257189	531	24	533140	151829	1153266	2	1	3	40	40	20382540	0.21	1
RRBP1	580543	347	0	435174	119316	783057	2	1	2	50	47	23372089	0.211	1
IL1RAPL1	11003	NaN	14	310063	80276	329583	3	0	1	16	25	5933470	0.211	1
ZSWIM1	725555	209	59	206851	60695	65514	1	0	1	50	32	16897976	0.211	1
TM4SF20	248187	164	18	100833	27999	175863	1	0	0	15	6	3399957	0.211	1
SDK1	48060	954	-23	957029	290665	1587891	4	0	0	0	0	1878556	0.211	1
RFC2	997452	202	51	159393	43188	365451	1	0	1	50	29	16208066	0.212	1
CDK2	2080397	229	31	129747	38796	292251	1	0	0	35	23	13614468	0.212	1
UMODL1	220293	430	68	623054	186721	826611	2	0	0	5	2	2607933	0.212	1
ABCA4	512482	370	-2	1004060	280234	1755885	5	0	6	19	17	8907891	0.212	1
STXBP3	772267	191	9	273097	66002	555039	1	0	1	36	23	16524717	0.212	1
PCDHGA7	NaN	NaN	NaN	394853	124684	432246	5	0	0	0	0	556930	0.212	1
DICER1	215900	674	16	849120	225639	959286	3	1	2	21	11	6244387	0.212	1
SHOX	NaN	NaN	NaN	134139	38247	106506	1	0	2	2	7	963129	0.212	1
ZNF775	315538	514	32	225212	71614	549	2	0	0	50	65	25095827	0.212	1
ZHX3	383198	262	7	407358	118767	63135	2	0	0	50	48	26064751	0.213	1
MRPS35	348119	376	4	144448	38918	250527	1	0	1	50	45	21994343	0.213	1
MPP7	245887	473	-2	262422	65331	587064	1	0	1	17	7	9873643	0.213	1
ITFG1	489472	809	-5	276513	72834	617808	1	0	1	6	2	4036553	0.213	1
CMKLR1	437015	597	27	160552	46238	50874	1	0	0	50	44	23801468	0.214	1
TEKT1	1077116	438	14	185928	49593	234240	1	0	0	50	24	15724214	0.214	1
TGOLN2	975949	211	18	187697	54961	62769	1	0	0	50	33	17640895	0.214	1
B3GALT1	67289	1010	-14	141703	37820	42639	1	0	0	18	16	6235542	0.214	1
ADRB2	298390	408	22	176107	51179	30927	1	0	0	50	39	23268084	0.214	1
PSEN1	474907	269	39	207644	56608	367830	1	0	0	25	17	9216002	0.215	1
PLEK2	484235	291	32	156953	43615	293532	2	0	0	1	0	709369	0.215	1
OAS3	613755	433	38	469578	139080	338184	2	0	0	7	2	3006873	0.215	1
ASB15	86799	644	-7	258213	71736	291702	2	1	0	14	14	5849717	0.216	1
HTR3C	1423268	375	38	196786	55388	331047	1	0	0	33	21	14608829	0.216	1
NFKBID	1060028	321	47	132797	45445	358314	1	0	0	30	21	12565939	0.216	1
PLA2G1B	1621662	187	56	68320	16409	195810	1	0	2	2	2	858392	0.216	1
EFR3A	99296	999	6	370209	97173	472506	3	0	3	32	27	11259197	0.216	1
RXFP2	223402	693	5	341234	86071	592554	2	1	0	12	12	5928590	0.216	1
BCKDK	1296884	351	35	180133	54290	269742	1	0	0	22	23	10664935	0.216	1
THUMPD1	179233	641	14	155672	40870	134688	1	0	1	50	54	21189082	0.217	1
C1orf174	248975	412	20	105713	30439	125172	1	0	0	41	41	14435162	0.217	1
SIAE	172228	604	18	230397	63867	458049	1	0	0	26	12	7652755	0.217	1
MRPL12	3745109	205	30	85583	26596	197091	1	0	0	8	5	2449638	0.217	1
CCDC74A	455705	540	29	164639	48922	211548	1	0	0	50	28	20167698	0.217	1
CELA1	504747	239	33	114680	33001	278526	1	1	0	49	41	20135246	0.217	1
PIAS4	2296242	207	29	223199	65026	196359	1	0	0	50	32	17659195	0.217	1
ST6GALNAC6	1278941	201	51	145485	42273	165066	1	0	2	10	5	2828875	0.218	1
TADA2B	459652	426	70	180438	51423	46482	1	0	0	50	30	18306405	0.218	1
GNA12	764046	392	30	164395	47519	260409	1	0	1	50	39	21266857	0.218	1
VCP	782447	350	42	353617	101138	747189	1	0	1	4	5	2256329	0.218	1
SPNS1	1189140	257	55	222772	76433	395280	1	0	1	39	33	17341080	0.219	1
OR7E24	398878	582	-50	144204	42456	0	1	0	0	50	66	21404778	0.219	1
PCDHGB7	662513	568	2	391986	122610	301035	2	1	0	50	49	22650154	0.219	1
PLAA	116221	568	-17	352153	94916	436455	1	0	1	4	2	1787910	0.219	1
SAGE1	246199	NaN	26	403027	107360	1004121	3	0	1	3	4	2235528	0.219	1
ANKRD40	1585602	196	18	158783	46726	177876	1	0	0	50	43	22412559	0.219	1
ZFPL1	3267059	207	46	133468	42395	341112	1	0	0	50	35	19938155	0.219	1
EPHA2	866090	197	37	425841	122244	443043	3	0	1	12	9	4087671	0.219	1
BHLHE40	274112	183	33	177449	52216	172935	1	0	0	50	31	18399003	0.22	1
FUT2	1616265	190	38	145241	44347	44286	1	0	0	50	40	19084582	0.22	1
OR10K2	135429	902	5	130296	41175	12627	2	0	1	6	4	860344	0.22	1
GLYR1	706891	195	33	248026	67466	586332	1	0	3	50	43	19446861	0.22	1
MOGAT3	1022626	258	39	148474	43676	229665	4	1	0	1	1	372222	0.22	1
CASQ2	287179	639	8	184464	42456	389058	1	0	0	50	40	18613784	0.22	1
ZNF296	1135715	208	25	200934	62586	82533	1	0	0	50	28	18869618	0.221	1
FAM136A	671278	370	38	62952	15189	91500	1	1	0	6	5	1764303	0.221	1
GZMA	222027	430	1	115656	32391	183915	1	0	0	50	65	23966961	0.221	1
PLCL2	105775	400	15	489159	133041	282918	1	2	1	26	28	7966112	0.222	1
C8orf58	757216	224	45	154635	50691	98820	1	0	1	6	6	3305773	0.222	1
TRAK1	313554	321	29	467382	137616	677649	1	0	0	19	5	8539451	0.222	1
LRP5	830388	241	53	698938	204716	613599	3	0	1	35	20	10369329	0.222	1
WDR92	190719	594	5	159881	42151	447618	1	0	0	2	0	1271179	0.222	1
GDF5	1521661	167	53	208498	67832	85461	1	0	0	50	43	22299648	0.222	1
SNUPN	594867	165	39	162504	41541	318420	1	0	0	50	30	20636788	0.223	1
LACTB2	240331	562	31	129991	33428	202215	1	0	0	50	65	26670908	0.223	1
ITPRIPL2	799976	275	20	214232	80032	17202	1	0	0	50	34	19765586	0.223	1
CD27	2702142	198	50	115412	31537	199836	1	0	0	50	49	23319507	0.223	1
ZNF394	1327454	288	60	244244	65758	111630	1	0	0	19	9	6555304	0.223	1
RRP8	424523	491	17	198372	57279	176595	1	0	0	50	33	21383367	0.223	1
PSG8	386041	417	-19	188551	53009	360693	1	0	1	48	25	20086202	0.224	1
TCHHL1	527465	349	35	390400	107909	109251	2	0	0	50	60	23080448	0.224	1
CLASP1	238179	612	21	686311	195932	1018395	1	1	4	37	32	12856787	0.224	1
LYST	438216	401	9	1681282	443348	1827987	2	0	1	11	6	7481040	0.224	1
ADAM21	423685	706	22	312442	84485	60939	1	0	0	17	5	8596364	0.225	1
OR2K2	348469	501	19	132919	40931	12078	1	0	0	50	43	23462735	0.225	1
ARFGAP2	1206881	273	24	234606	63318	655506	1	0	0	20	10	7066240	0.225	1
SLC35C2	543487	612	42	158356	48434	302316	1	0	1	50	45	22600073	0.225	1
ZNF544	1471648	581	-53	315614	80398	208254	2	0	0	11	15	3076413	0.225	1
OR10A2	427462	681	8	127124	39772	29646	2	1	0	5	1	664412	0.225	1
HIVEP1	210548	453	33	1157780	340258	333426	2	2	0	32	34	18418157	0.225	1
SDHAF1	NaN	NaN	NaN	46543	17507	0	1	0	0	2	5	835883	0.226	1
KCNMB3	412428	641	14	151341	40260	557601	1	0	1	16	20	7320732	0.226	1
PGAM5	724450	495	35	131089	41480	114375	1	0	0	50	52	21411122	0.226	1
GALNT13	21842	1035	-13	249856	63257	405711	1	0	0	2	0	1072990	0.226	1
SLC15A3	802735	546	56	244000	81008	210267	1	0	0	50	36	20585792	0.226	1
OR52I2	212267	935	-3	147986	45445	17934	1	0	0	50	45	20996444	0.227	1
GPAA1	2720766	211	27	260165	89731	292068	1	0	0	17	3	4319166	0.227	1
PIK3C2G	24982	986	-31	653676	162870	673989	3	0	5	15	9	4408409	0.227	1
IQCF2	849777	453	39	73078	19703	115473	1	0	0	5	3	995642	0.227	1
LEFTY1	924499	239	8	153964	50081	103944	1	0	0	50	35	17222313	0.227	1
FSTL4	599945	623	42	367769	106018	626958	2	0	0	6	4	3027064	0.227	1
C7orf26	NaN	NaN	NaN	191845	58865	246318	1	0	0	26	26	13559873	0.228	1
ATP2B4	513211	256	35	551684	157624	1079151	2	0	2	34	28	16227830	0.228	1
SH3GL1	2100413	216	32	164517	44652	267729	1	0	0	50	30	15868418	0.228	1
IFIT2	253000	263	27	207278	53131	91683	1	0	0	50	37	24283002	0.228	1
NCOA2	265128	742	35	647027	172630	650016	2	0	0	11	2	3920897	0.228	1
HIBADH	427440	372	10	147315	42822	227652	1	0	2	2	2	714676	0.229	1
DNAJB4	373296	256	1	147315	39711	86925	1	0	0	50	72	24816020	0.229	1
ZNF517	1454261	384	20	209230	64355	139080	1	0	0	24	29	15078346	0.229	1
CCDC83	361760	380	3	205631	46726	484401	1	0	1	50	38	20389311	0.229	1
NUP93	706254	143	26	366061	99491	804285	2	2	3	25	28	10197187	0.23	1
SDS	444479	276	36	142069	43676	187575	1	0	1	13	12	4802286	0.231	1
HCFC1R1	1443513	234	49	60573	19032	259311	1	0	0	7	4	1386347	0.231	1
AGPAT3	842264	294	67	165554	47275	256749	1	0	2	6	2	2005558	0.231	1
OR5A2	417582	672	-4	137311	40748	31476	1	0	0	50	42	17862203	0.231	1
KIF23	307077	298	19	433283	110410	751032	3	1	1	5	13	3718377	0.231	1
BRAF	305191	616	25	338428	95465	653676	1	0	1	14	9	7183848	0.231	1
GRHL3	893155	198	22	275598	73017	613782	2	0	1	32	22	12933403	0.231	1
ABCC8	454503	598	14	692106	204228	1268373	3	0	4	18	33	11666921	0.231	1
EIF3B	795806	251	43	366549	94428	700707	4	0	5	3	8	2181848	0.232	1
XKRX	363715	NaN	37	192882	55632	168360	1	0	0	50	34	20490998	0.232	1
NUDT11	118616	NaN	31	70821	20679	55815	1	0	0	13	15	3610773	0.232	1
GFI1B	1887171	461	34	146522	39589	131211	1	0	0	50	39	17678776	0.232	1
SPON2	789524	319	29	141581	44347	117120	1	0	0	50	29	16620487	0.232	1
DISP1	236778	210	5	664717	177998	292617	2	0	3	20	23	6855180	0.232	1
EPHX2	336774	361	36	252906	65880	663009	1	0	1	26	12	13401273	0.232	1
ACAA2	290591	530	35	174887	50203	353373	1	1	0	50	27	19134114	0.233	1
PIGX	818753	446	45	122488	33977	209718	1	0	1	35	49	18262058	0.233	1
SLC16A5	1311590	159	28	213866	67588	130662	1	0	1	18	11	8381827	0.233	1
DEPDC5	557139	336	19	720044	189649	1587159	2	1	0	0	1	1776808	0.233	1
PDLIM4	451605	191	40	145058	41419	150060	1	1	1	6	5	2176724	0.233	1
OPN4	352918	192	27	211426	64904	321714	1	0	1	9	4	4768553	0.234	1
ACRV1	564542	595	13	118767	29463	212463	1	0	0	50	64	22781731	0.234	1
CLVS2	138384	1106	-26	143838	39162	165981	1	0	0	5	2	1894904	0.234	1
WWC1	413858	343	23	491538	139812	727425	2	0	4	19	12	7645923	0.234	1
NEK8	1695792	208	40	298900	91805	431697	1	0	1	50	33	20934224	0.234	1
C3orf52	268780	440	28	147193	40931	80886	1	0	1	5	1	1512739	0.234	1
ATRIP	1441050	223	39	341234	103090	505629	2	0	0	8	9	4423537	0.234	1
TSPO	624112	241	48	93391	16775	33489	1	0	0	50	61	22050890	0.234	1
MTFMT	697075	170	51	171349	48983	228018	1	0	0	50	27	14547768	0.234	1
BTAF1	366076	306	22	822890	220210	1174128	1	0	0	5	3	4121038	0.234	1
TBCK	176206	606	7	402722	106384	616161	2	2	2	50	48	21643044	0.235	1
OR2G2	204354	957	-25	132614	41785	27633	1	0	0	50	60	23789146	0.235	1
TRPV1	472939	354	9	321714	90585	226737	2	0	0	50	46	28841410	0.235	1
SHQ1	140728	510	21	256749	67893	476715	1	0	0	4	0	1917596	0.235	1
NCK2	209853	689	15	165920	45445	62403	1	0	0	50	44	17092383	0.235	1
MMRN1	39671	703	-11	536007	144204	239547	4	0	3	22	44	9227104	0.235	1
ZNF781	484296	888	-51	142801	37271	116571	1	0	0	6	0	1064145	0.235	1
GPRIN2	NaN	NaN	NaN	188307	64416	29829	1	0	0	50	99	41925178	0.235	1
ZNF169	219475	445	31	261263	73261	251625	2	0	1	50	65	26852871	0.235	1
ACTL9	536422	487	-47	170373	58926	26352	3	1	0	8	13	2799900	0.235	1
ZNF653	1204183	265	32	265228	78812	310185	1	0	0	14	10	4797589	0.236	1
CABLES2	1190359	252	33	204106	65819	294264	1	0	1	50	26	15105125	0.236	1
SLC17A1	293308	635	30	206973	58743	356850	1	0	1	21	14	7336287	0.236	1
TAZ	2277674	NaN	40	134871	33306	265350	1	0	2	16	13	5952990	0.237	1
ASB11	201763	NaN	43	159271	45323	299205	1	1	0	50	47	22368212	0.237	1
UNG	595266	487	20	152500	43493	191601	1	0	0	27	20	9726999	0.237	1
PYGM	2261775	230	61	373442	103273	594384	2	0	0	0	0	697657	0.238	1
CBLC	866184	178	-12	206058	62403	329400	1	0	1	41	23	14880340	0.238	1
C21orf91	113501	686	26	134444	32086	148047	1	0	0	50	61	31182285	0.238	1
TELO2	1254229	256	34	357155	117547	398208	2	0	1	23	17	8839876	0.238	1
CCNT2	288841	434	22	324825	82716	299571	1	0	0	27	23	14687519	0.238	1
PHIP	209556	739	0	815997	212829	1197918	2	0	0	7	10	5605107	0.238	1
PDIK1L	783481	212	23	148840	40382	67161	1	0	1	48	42	18697110	0.238	1
MGAT2	563227	409	-4	190808	55144	63135	1	0	0	50	63	23928226	0.238	1
UGT1A8	320853	284	24	230092	64721	1128195	1	1	0	1	1	2104439	0.238	1
PZP	352696	301	19	656360	183793	1301130	5	0	6	9	13	5755167	0.239	1
ZNF263	1397628	303	32	296826	82350	237351	1	1	0	27	11	10381102	0.239	1
LTK	782552	166	40	375577	113216	381921	3	0	0	5	2	2026115	0.239	1
SAMSN1	157937	898	56	169580	41236	268095	1	0	1	45	39	15328507	0.239	1
CUL9	1308754	363	35	1089460	322202	1345416	2	0	1	7	2	3623461	0.239	1
IQCC	1460758	218	29	236009	67588	267546	1	0	0	49	29	20915253	0.239	1
KIF21A	76823	675	-19	750788	195871	1192977	1	1	0	10	2	3559533	0.239	1
SLC43A3	923815	191	-3	214171	63989	381555	1	0	0	42	19	16419797	0.24	1
OR6N1	103627	985	1	130784	40870	7503	1	0	0	50	51	19592895	0.24	1
GPBP1	177326	375	19	217953	54168	333792	1	0	1	50	48	21007058	0.24	1
ADORA2B	931951	350	-33	138958	44591	39162	1	0	0	50	48	19627909	0.24	1
SLC13A2	1517567	225	24	275781	85095	401868	1	0	0	23	11	9586760	0.24	1
ADPRHL2	853740	282	27	156343	47519	253089	1	0	0	14	6	4555175	0.24	1
PIGA	201763	NaN	43	209169	60756	183732	1	0	0	50	47	22368212	0.24	1
AP1M1	814131	255	26	196054	52094	346053	1	1	0	50	51	22619654	0.24	1
USP36	854363	214	27	488854	141398	589992	1	0	0	5	3	2448784	0.241	1
CD209	719851	329	21	178974	48129	467565	1	0	0	14	18	10238423	0.241	1
RAX	293564	549	20	141703	50264	52521	1	1	0	13	8	3214578	0.241	1
USP38	182738	678	3	450058	129137	296643	7	0	0	0	0	425780	0.241	1
UGGT1	449913	419	24	704001	179523	1578192	1	1	2	8	6	4398710	0.241	1
LPAR4	16059	NaN	22	157929	46482	31110	1	0	0	31	35	10686346	0.242	1
MOCS1	45558	966	22	185806	55571	531981	2	0	4	17	15	4191676	0.242	1
TRIM6	NaN	NaN	NaN	225395	63562	332694	1	0	1	26	27	13650946	0.242	1
FBXO15	149669	952	-6	225456	62037	335439	1	0	3	2	4	1176141	0.242	1
PDE1C	124074	828	6	288164	72895	764940	2	0	4	36	25	9918783	0.242	1
NDUFV1	1374022	393	53	201666	60573	337818	1	0	0	11	7	4152514	0.242	1
PLCD3	819156	170	30	340258	103517	162138	1	0	1	50	27	19849766	0.242	1
ARRB1	740999	252	46	189466	51545	469212	1	0	1	50	55	22062358	0.242	1
RFX8	NaN	NaN	NaN	213195	55083	0	2	0	0	50	99	41886016	0.243	1
LAMP2	475981	NaN	26	221369	62647	421266	1	0	1	22	17	10053227	0.243	1
UGT1A3	NaN	NaN	NaN	230519	66124	574620	1	1	0	26	27	13895434	0.243	1
PLXND1	754944	210	53	831552	251808	712053	1	2	0	50	35	13624716	0.243	1
SENP3	1957426	194	24	249856	73322	384483	1	0	0	13	6	4826320	0.243	1
TTC22	578299	343	23	254370	81435	92232	2	0	0	50	33	18363318	0.243	1
PTTG1	197504	619	30	90097	25376	183549	1	0	2	5	7	2366800	0.244	1
CHRDL1	108458	NaN	14	208864	51179	435723	2	0	4	3	8	1168577	0.244	1
GNAI2	846254	199	44	162199	40748	231129	1	1	0	50	37	17606552	0.244	1
ZNF541	NaN	NaN	NaN	583892	176290	0	2	0	0	50	99	42007223	0.244	1
FUT6	1217326	294	35	152866	45506	62952	1	0	0	50	39	17410010	0.244	1
VIPR1	355160	527	21	203496	56730	311466	1	0	0	6	4	3415268	0.245	1
ELL3	784327	286	37	177327	48495	225822	1	0	0	39	27	14331828	0.245	1
TXLNA	1460758	218	29	242414	65209	260043	1	0	0	49	29	20915253	0.245	1
KRT76	1444461	422	38	277550	79483	358314	2	0	1	50	35	20981072	0.245	1
TMEM151A	2133752	236	53	191723	66490	29463	1	0	0	44	47	20061131	0.245	1
GLYCTK	1113485	229	49	223016	67588	195444	1	0	0	30	23	12134913	0.245	1
MAP3K10	980250	400	23	397842	133041	210267	2	2	0	20	28	10218415	0.246	1
CACNA1D	514645	578	42	990579	262239	1910886	1	0	4	24	19	11167087	0.246	1
GMPPB	1551582	271	48	167933	50203	150243	1	0	0	36	43	14738454	0.246	1
BEND4	263825	496	24	229543	67100	77958	1	0	0	50	44	22493567	0.246	1
OR6F1	191710	995	-32	128527	41114	18117	1	0	0	50	46	16966723	0.246	1
AP2M1	1456939	257	45	201056	45811	313296	1	0	1	48	44	17411047	0.246	1
VWA2	290609	437	21	308050	98576	512766	2	0	0	9	4	3662501	0.247	1
TP53I3	269570	385	38	142740	43737	180438	1	0	0	50	45	23654397	0.247	1
WHAMM	476426	631	23	348920	102358	130113	2	0	0	6	1	1662860	0.247	1
C17orf53	930750	175	41	276086	86254	309636	1	0	1	50	40	21721124	0.248	1
OR2S2	853975	298	55	134200	42212	13908	1	0	1	13	4	2373083	0.248	1
WNT8B	1153157	264	50	152073	44835	195261	1	0	1	50	53	22754647	0.248	1
PREB	1214097	238	50	179096	56242	243756	1	0	0	49	47	23892053	0.248	1
HS1BP3	580167	278	28	170434	50081	188124	1	0	0	50	42	18551625	0.248	1
MMP7	524316	359	17	119072	32086	154269	1	0	1	9	8	4177036	0.248	1
GLT1D1	34971	1008	-16	118828	33245	356850	1	0	1	1	1	1249646	0.248	1
PAX7	520847	598	28	241072	72041	195627	1	0	0	2	0	1689029	0.248	1
DNAI1	811768	370	49	318603	79605	690825	1	0	0	7	3	3586434	0.248	1
OR5L1	4183	1091	-36	130845	40443	22509	1	0	0	8	2	579927	0.248	1
PNLIP	128161	704	-16	209596	55022	427671	1	0	0	9	3	3666649	0.248	1
SH2D5	634204	208	34	180865	58499	90219	1	0	1	50	34	17745083	0.249	1
ST7	507440	389	19	278038	72590	769332	1	0	0	5	4	4099932	0.249	1
NDUFA9	277828	874	18	167872	47336	378810	1	0	1	7	5	2705045	0.249	1
PIGC	113155	450	11	124867	38735	98637	1	0	0	50	53	18607135	0.249	1
ITLN2	777836	441	19	146644	37820	291702	1	0	1	50	39	21012304	0.249	1
VWC2	53908	941	-13	139812	40809	65880	1	0	0	50	78	22045461	0.249	1
GPC2	1299015	205	52	242170	82838	163968	1	0	0	50	37	18203559	0.249	1
SMC2	114849	953	-33	540338	134932	849303	4	0	1	2	1	1168699	0.25	1
GPR45	184828	497	0	154086	50691	43188	1	0	0	50	42	18297560	0.25	1
ZNF354C	718142	781	-4	249368	58255	161223	1	0	1	16	8	6465207	0.25	1
FPGT	NaN	NaN	NaN	259860	70089	146949	1	0	0	50	99	42047971	0.251	1
EIF2B4	1245306	182	52	239181	74847	458598	1	0	1	50	32	19957614	0.251	1
RSPO3	106114	826	-9	123525	29280	169641	1	0	1	28	36	9817157	0.251	1
NUFIP1	685617	360	32	223199	56059	346602	1	0	0	50	43	26956815	0.251	1
FUT5	1217326	294	35	158295	48312	44103	1	0	0	50	39	17410010	0.252	1
ADD2	659649	592	24	357765	93147	508008	4	0	2	7	7	1913997	0.252	1
MBNL1	194580	402	27	191357	47824	451827	1	0	1	18	23	8983836	0.252	1
TBX21	1118277	217	27	228750	69174	176595	1	0	0	36	13	11806855	0.252	1
DPYSL2	207566	520	26	252479	71614	514047	1	1	0	14	11	7218130	0.252	1
AFMID	605209	191	26	140361	37332	320433	1	0	2	8	9	4281041	0.252	1
KCNH6	934619	247	-1	427915	128954	390156	2	0	1	50	23	17476256	0.252	1
CHRNA3	495901	373	46	245464	66368	164700	1	1	0	50	46	21533122	0.253	1
RXRA	300063	295	42	202154	58621	293715	2	0	4	10	10	2090348	0.253	1
PLCB3	1613996	257	65	542290	157685	636657	2	0	1	14	6	4603792	0.253	1
METTL4	247615	485	-5	210633	54168	332328	1	0	0	17	10	8658096	0.253	1
GJA4	548013	580	19	138836	45262	22875	1	0	0	50	45	17354500	0.253	1
PSMD5	645542	212	30	220027	64172	392169	1	0	0	50	29	18222896	0.253	1
CXorf58	528624	NaN	37	150487	38186	244122	1	0	0	3	0	1026935	0.254	1
PRODH2	1105613	321	38	228628	74237	189222	1	0	1	50	38	18849671	0.254	1
KRT84	936407	213	42	258213	77958	317505	1	0	0	50	23	22002212	0.254	1
PON3	135737	327	-2	158661	42822	394731	1	0	0	16	17	8114281	0.254	1
PNLIPRP3	127796	855	-19	211975	53375	610488	1	0	0	8	2	2886093	0.254	1
MEIS1	21299	641	-10	179279	44164	296826	1	0	6	9	16	1781261	0.255	1
DNAH5	148607	674	-17	2056432	540155	2937882	5	0	2	6	2	4867007	0.255	1
SVOPL	256342	480	9	216184	64721	364719	1	0	0	43	22	17652363	0.255	1
SEBOX	1405196	214	10	137067	37698	257298	1	0	0	25	23	9124136	0.255	1
PLSCR4	119025	361	-10	148535	38491	201300	1	0	0	16	14	8061394	0.255	1
SLC45A4	277190	239	57	338794	104981	212463	2	1	0	46	49	18853941	0.256	1
QSOX1	440831	254	9	321409	99674	525942	1	0	0	21	11	10391777	0.256	1
C2CD3	561035	225	45	855830	244366	1158207	2	2	4	12	10	5855390	0.256	1
SOCS5	630448	252	34	232959	62586	28914	1	0	0	50	36	18127126	0.256	1
LRRIQ3	58597	1188	-18	280356	67527	232044	1	0	0	11	13	2687965	0.256	1
SLC16A11	1696302	360	24	187758	73932	53253	1	0	0	50	26	17748682	0.256	1
CDRT15	96214	975	-61	79239	25620	50508	1	0	0	45	28	8023452	0.256	1
NBPF3	563178	283	37	285907	71675	549732	1	0	1	45	32	18917015	0.257	1
CASP1	45435	622	-19	182390	46909	1206519	1	0	1	7	2	2455799	0.257	1
PROZ	759371	229	38	176839	48800	216855	1	0	0	50	43	20810638	0.257	1
RTP4	377182	466	33	107177	29524	48678	1	0	0	50	50	18755121	0.257	1
IP6K1	1429151	191	43	191967	53619	235155	1	0	1	50	48	25058922	0.257	1
ZNF615	444655	838	-57	324215	79849	180987	2	2	2	7	15	2612813	0.257	1
NEURL4	1911735	206	36	669231	209718	665388	4	2	3	9	11	4475692	0.257	1
HMOX1	364892	241	2	124684	37271	139995	1	0	0	50	69	23009871	0.257	1
ADIPOR2	259057	403	29	171532	46055	425475	1	0	0	28	43	20149825	0.257	1
PFKFB1	244981	NaN	0	213256	55754	325374	1	0	1	30	46	18337210	0.257	1
OR10J1	347588	699	-5	135359	41602	39345	1	0	0	50	29	14087767	0.258	1
CD5L	116471	778	28	152500	42212	241011	1	0	0	7	3	2185874	0.258	1
TRAK2	511735	479	26	400099	112484	1082079	2	0	4	41	37	15738610	0.258	1
PON2	137217	333	-1	157136	43615	274134	1	0	1	25	19	11069670	0.258	1
VCAN	253331	529	0	1453996	421205	477081	9	3	0	18	11	5537824	0.258	1
MOGAT2	528291	418	45	145424	41968	195261	1	0	1	50	52	26308446	0.258	1
OR5B17	475497	835	-29	132919	39650	16836	1	0	0	50	33	12105572	0.259	1
ZNF219	937278	320	20	294935	104920	153171	1	0	1	50	32	18054963	0.259	1
C1orf56	1614665	165	40	141093	47763	206424	1	0	0	50	43	21167427	0.259	1
KIAA0100	1651143	225	31	978318	277428	1344318	3	0	0	8	5	5277354	0.259	1
PRKAG3	1077853	296	40	213683	64477	371124	1	0	1	27	15	9594629	0.259	1
SLC20A1	613047	214	57	294142	85766	399306	1	0	1	50	27	17376643	0.259	1
PSMB4	1322568	174	42	116083	34160	307623	1	0	0	16	15	6568114	0.259	1
C19orf44	815495	258	44	283406	83509	367464	1	0	1	38	28	16428764	0.26	1
ABHD10	239044	250	10	133651	38186	140910	1	0	1	29	23	11109198	0.26	1
DNM2	2114424	208	31	403698	115290	748836	2	0	0	3	1	1837686	0.26	1
GLI3	41720	589	-12	678198	200019	599508	2	1	1	7	17	4620445	0.26	1
RGL4	610486	266	30	205936	61610	284748	1	0	0	24	14	8698295	0.26	1
MYCN	169653	1491	-12	194468	61549	38796	1	0	0	13	13	6133733	0.26	1
GBP3	316278	598	5	265716	68808	392901	1	0	0	50	37	19801637	0.26	1
CCR7	1130946	203	25	162260	47641	139446	1	0	1	8	3	2299700	0.26	1
DHTKD1	341646	227	25	404186	112972	652395	2	0	0	1	0	1492792	0.26	1
PDP1	319459	423	5	256871	71980	87291	1	0	0	50	36	19611866	0.26	1
ZHX2	426706	533	13	356057	104737	62586	1	0	0	50	25	17933146	0.261	1
TCN2	723012	330	56	187026	53802	277062	1	0	1	50	25	16718758	0.261	1
ZNHIT2	3267059	207	46	162748	59780	36234	1	0	0	50	35	19938155	0.261	1
SHD	2132502	244	39	148657	42578	146949	1	0	0	11	4	2478003	0.261	1
DBF4B	1261173	175	29	276757	78812	601338	1	0	2	50	23	17950653	0.261	1
TLL2	798938	623	33	454633	117791	823134	1	0	0	3	2	2030751	0.261	1
EIF3L	1385064	203	66	257298	62037	593652	1	1	0	19	8	5337317	0.261	1
KCNH1	153525	862	-7	429806	121024	1062315	3	0	1	1	1	1548973	0.261	1
GAPDHS	1081638	390	41	178425	53436	316773	1	0	0	37	27	13357414	0.261	1
PCSK1	525524	288	24	340624	90707	458232	1	1	0	50	27	18937633	0.262	1
TRIM58	87551	993	-35	208254	63135	116571	2	0	0	50	51	15873054	0.262	1
ZFP90	765949	421	34	282735	69540	117669	2	0	0	50	46	23888942	0.262	1
HUWE1	888642	NaN	47	1911496	549671	1911435	4	4	6	37	27	15635764	0.262	1
ZBED4	700457	276	-4	498065	145363	35319	3	0	0	34	31	15823766	0.262	1
MUC12	NaN	NaN	NaN	2172820	764696	90768	10	1	1	26	28	14110154	0.263	1
ELAVL4	93599	824	-20	182878	48434	436455	1	0	1	33	26	10277402	0.263	1
SNX15	3209258	207	49	148413	45384	269376	1	1	0	50	41	20892317	0.263	1
KDM5C	877207	NaN	80	688324	204533	494100	1	0	2	16	12	5609194	0.264	1
ACP1	304765	624	-18	99064	20618	193980	1	1	0	15	15	5495978	0.264	1
CAPRIN2	286973	420	-8	497272	134444	773358	2	0	1	12	7	4096150	0.264	1
ALOX12B	1528802	272	26	307440	88206	353556	1	0	3	18	7	5737172	0.264	1
ASNS	455051	636	0	251686	64904	409005	1	0	0	4	5	3074827	0.265	1
ACTR1A	871726	178	41	167140	47153	448350	1	0	4	14	14	6891109	0.265	1
CDC27	955548	395	18	371856	97539	549549	1	0	0	24	12	9172265	0.265	1
SGPL1	424452	579	30	254736	67893	593103	1	0	2	38	21	14906570	0.266	1
TIGD2	147602	529	24	228750	60024	41541	1	0	0	50	39	18374725	0.266	1
ICAM5	1802015	191	21	381433	134078	239730	2	0	1	16	17	7594744	0.266	1
GSDMC	258154	428	13	229970	58987	549732	1	0	0	14	5	5201592	0.266	1
ATP6AP1	2277674	NaN	40	203252	62281	286395	1	0	1	16	13	5952990	0.266	1
OIT3	635147	291	38	238388	67222	560163	1	0	0	10	8	5358911	0.266	1
PDHB	567081	265	35	160735	43859	254187	1	0	2	12	5	3005897	0.267	1
OGFR	1044503	208	48	288164	88816	161772	1	0	1	50	35	19817314	0.267	1
NLRP14	418263	881	-4	484645	124013	434076	5	1	1	7	6	1725385	0.268	1
ZBTB39	2065204	199	34	305671	86498	38979	1	0	0	50	27	16567844	0.268	1
TAF1	729010	NaN	32	848876	218380	1285941	4	1	8	26	26	10590393	0.268	1
F13A1	44522	696	22	325252	87413	566385	1	1	0	20	13	7503732	0.268	1
ZNF764	2214934	142	54	171654	54351	51057	1	1	0	4	1	660691	0.268	1
PRAMEF1	141239	571	18	204594	58743	164883	1	0	0	50	43	17819320	0.268	1
STK38L	555677	345	37	214415	50386	511668	1	0	1	10	6	4508144	0.268	1
TCP11L1	415951	215	25	224602	61976	397293	1	0	0	7	5	3454064	0.269	1
PRAMEF12	141239	571	18	204960	62586	143472	1	1	0	50	43	17819320	0.269	1
CHPT1	347543	338	8	183976	52094	271389	1	1	0	50	45	21459983	0.269	1
OVCH1	100195	539	-5	509472	133773	678381	4	1	2	13	17	6519619	0.269	1
SLC19A3	164044	353	-10	215452	61061	192150	1	0	0	3	3	957456	0.269	1
NOS1	201056	259	13	630008	177571	1120875	4	1	2	7	11	3869108	0.269	1
SETX	888858	429	36	1176690	311100	815997	5	0	0	3	0	1944741	0.269	1
OXTR	158952	534	3	161772	53070	31293	2	1	0	4	10	1878617	0.269	1
HSPA2	662511	188	36	269864	81496	15372	1	0	0	50	41	19879290	0.269	1
MAGEB4	74310	NaN	16	147071	43432	18483	1	0	0	50	52	19588991	0.27	1
OR51A2	65798	1006	-15	132126	39894	20679	1	0	0	50	55	18558579	0.27	1
INSIG1	263493	NaN	14	147986	38125	235155	1	0	0	50	45	22067055	0.27	1
PHLPP2	451025	366	17	572851	166835	675819	2	1	1	38	28	18927812	0.27	1
TP53RK	292810	636	33	105835	34343	68259	1	0	0	50	42	14766148	0.27	1
ABHD12B	411016	431	41	133529	34831	429318	1	0	1	50	49	21530743	0.271	1
CBR3	261889	232	56	120109	34343	73749	1	0	0	50	52	20469831	0.272	1
LCORL	271221	1064	26	290360	78568	308355	1	0	0	50	41	23870581	0.272	1
CD1B	128145	833	4	145485	41541	251076	1	0	0	7	3	1747711	0.272	1
FLNC	830283	310	35	1176385	354593	1243668	4	1	4	26	23	11674302	0.272	1
UBR2	1007026	194	42	821731	202337	1727886	1	2	3	11	17	7426872	0.272	1
FOXI3	NaN	NaN	NaN	170800	60878	2562	1	0	0	50	99	41894373	0.272	1
RASGRP4	1459788	221	4	294020	87718	246867	2	0	0	3	6	1476261	0.272	1
COBLL1	76781	413	-4	509777	140422	519354	2	0	0	8	6	4737626	0.273	1
PPM1E	469298	448	11	327936	91500	289689	1	0	4	6	7	1956026	0.273	1
ASB5	134663	504	-4	144936	40992	226005	1	0	1	12	15	4482585	0.273	1
TAF2	272257	591	13	543083	134017	933666	2	0	4	27	18	11086689	0.273	1
NOX1	352830	NaN	29	252235	66734	564189	1	0	0	13	8	7898036	0.273	1
COL1A1	1277832	210	26	628239	212646	1180899	1	0	2	50	14	21206284	0.273	1
FOXF2	114944	481	14	185440	59597	55632	1	0	0	50	49	16383075	0.274	1
NFKBIA	416091	125	31	138470	39772	156648	1	0	0	5	0	864431	0.274	1
PHF2	421433	612	29	482693	134932	557052	2	1	0	29	31	15429523	0.274	1
TBPL2	729264	159	37	163663	47153	251259	1	0	0	50	35	18916832	0.274	1
OR10Z1	179404	940	1	130662	41541	18666	1	0	0	50	53	22440253	0.274	1
PELI1	379419	441	35	183793	50630	210267	1	0	0	25	24	8746485	0.274	1
C12orf60	340728	578	-4	108580	27206	174216	1	0	0	11	12	3474621	0.274	1
KCNJ8	501891	984	-9	181719	53070	92232	1	0	0	50	49	22440070	0.274	1
OR7D4	398878	582	-50	130479	41358	13542	1	0	0	50	66	21404778	0.275	1
NLRP5	631041	561	-72	520208	149389	501420	1	0	5	24	49	10332546	0.275	1
RAPSN	1022438	245	47	181231	50630	140910	1	0	0	50	47	21463887	0.275	1
SHPK	504736	354	20	203557	63989	249063	1	0	0	50	38	25226306	0.276	1
EFEMP2	3779084	287	42	197884	53192	252357	1	0	0	20	15	7000909	0.276	1
GSDMB	1602321	292	18	186904	50081	354105	1	0	0	33	25	15627224	0.276	1
AOX1	572062	160	23	599203	161162	1347063	2	0	2	12	2	4674796	0.276	1
OR1J2	373314	646	3	131699	40504	19947	1	0	0	50	51	21604858	0.276	1
ANKRD33	570716	438	22	204838	58682	154818	1	0	0	50	34	17794066	0.276	1
RNF180	56176	941	-5	266692	68015	109983	1	0	0	39	29	14902239	0.276	1
SLC4A4	216580	975	-4	521184	137616	1093974	4	0	2	3	2	1869528	0.276	1
RPUSD1	1187310	273	39	133224	42273	129198	1	0	2	18	21	7445782	0.277	1
GPR157	890298	264	31	137921	49105	36783	1	0	1	10	7	3832386	0.277	1
PTPN22	326668	406	15	369111	92964	654774	1	0	0	4	0	2275544	0.277	1
GJB2	405200	472	50	97905	27450	35502	1	0	0	24	31	9958189	0.277	1
PPEF2	482292	429	45	337208	88450	691557	1	0	0	17	10	7709973	0.277	1
FGD3	478130	463	43	318603	91683	566385	1	0	0	39	23	19254589	0.277	1
SLC35A3	287540	530	9	142496	41602	192699	1	0	1	9	14	5577474	0.277	1
IL12B	129528	415	27	147559	37454	213744	1	0	1	50	44	20844493	0.278	1
FAM71C	100701	906	0	104859	28731	71370	1	0	0	50	48	16095765	0.278	1
HIST1H4C	398813	636	53	42761	14701	27084	1	0	1	12	10	1265384	0.278	1
ARMC8	199119	358	18	308294	81862	699426	1	1	0	38	25	13996694	0.279	1
RPL17	236267	352	55	85156	21167	314760	1	0	0	4	4	1313879	0.279	1
IL27RA	1013197	231	32	274378	84851	389058	1	0	0	34	20	14551733	0.279	1
ABCA10	137274	415	-43	698450	175558	1285392	1	3	1	12	8	4099200	0.279	1
MFAP3L	136790	831	-4	174765	51057	81435	1	0	0	50	42	18235096	0.28	1
TRAF3	719158	178	49	255346	64355	322812	1	1	0	50	23	15273546	0.28	1
GRHPR	534559	337	36	143533	43310	353556	1	0	1	50	62	21662503	0.28	1
DPRX	737115	684	-48	84607	22997	121695	1	0	0	24	19	5404173	0.28	1
RIC8B	230956	396	11	228689	63196	291519	1	1	0	50	54	23510925	0.28	1
HNMT	82611	496	-3	163602	40077	275964	1	0	1	50	47	24358520	0.28	1
ARID3A	2292363	206	44	251747	79483	158112	1	0	0	35	18	12072083	0.281	1
NSUN7	238024	202	47	314760	88023	464454	1	0	0	9	4	3895826	0.281	1
ATP2C2	646239	396	5	419741	119560	897066	3	0	4	6	9	2898842	0.281	1
TRIM41	1034999	415	35	284992	82655	272853	1	1	0	16	9	5932799	0.281	1
UTP14C	385945	461	41	330925	90158	109983	1	0	1	7	14	3067446	0.281	1
KCNG3	254123	368	24	183915	56730	146217	1	0	0	50	54	24221514	0.281	1
LRRC31	404285	689	13	245098	64721	358314	1	0	0	8	7	6671814	0.281	1
NOL11	692622	197	7	323422	84668	540216	1	0	2	39	26	18018180	0.282	1
VAT1L	44717	1259	-28	185867	50935	403149	1	0	2	3	3	766526	0.282	1
TRMU	493681	260	39	189100	49898	343491	1	0	1	50	34	20543214	0.282	1
OPN1LW	2438903	NaN	17	159149	45262	150060	1	1	0	46	33	16789579	0.282	1
C7orf31	254281	319	21	263398	67649	310002	2	0	0	16	13	6792777	0.282	1
ECSIT	1152381	272	31	190381	51911	279441	1	0	0	26	11	7452858	0.283	1
WRAP53	2068255	213	31	238693	70943	261324	2	1	1	8	6	3371104	0.283	1
ZBTB10	239826	369	30	376736	105652	75213	1	0	0	50	34	23671111	0.283	1
TKTL1	2436137	NaN	14	262422	74115	587247	1	0	1	2	2	1024922	0.283	1
CCDC15	409881	760	21	427305	106323	168360	2	0	0	9	8	4637830	0.284	1
ATP10D	93423	528	29	627690	171837	969351	1	0	0	4	1	2255963	0.284	1
STXBP2	688482	384	31	264679	75335	364536	1	0	2	50	38	24655834	0.284	1
EIF4ENIF1	750597	313	19	430050	124989	653493	1	0	0	20	11	10265202	0.285	1
CTU1	NaN	NaN	NaN	138958	54107	7137	1	0	0	50	99	41892177	0.285	1
GALR2	1611239	218	22	158234	56242	80886	1	0	0	50	42	20757934	0.285	1
PREX2	14825	990	1	762134	190930	1698057	4	1	3	25	31	9586272	0.285	1
SCNN1G	547445	631	23	288408	77226	400587	1	0	0	6	3	2956487	0.285	1
ZNF467	471461	615	29	252113	78019	118035	1	0	0	50	45	19663777	0.285	1
ZNF474	69953	707	2	155550	44835	43737	1	0	0	13	5	3232878	0.286	1
GJA5	NaN	NaN	NaN	152256	45567	46482	3	0	1	2	6	910425	0.286	1
CENPF	457503	186	-7	1383419	340624	983442	3	0	1	3	1	4509120	0.286	1
NRIP1	103852	526	8	499468	136823	38064	3	1	0	9	5	2287988	0.286	1
ACSM4	1157790	439	27	257786	69967	251442	1	1	0	9	7	4839191	0.287	1
PMM2	401569	247	-2	113399	27694	245952	1	0	1	50	74	25481591	0.287	1
TUFM	1146511	221	56	195932	61000	246684	1	1	0	35	35	16717294	0.287	1
OR4A15	1067	1102	-42	146583	42639	18483	4	0	4	1	4	109251	0.287	1
POM121C	806294	337	66	410591	139873	536007	1	0	0	38	10	14546304	0.287	1
MMP21	216532	351	-6	245952	71370	244671	2	0	0	7	6	3285704	0.287	1
TINF2	915114	220	38	194834	59536	201483	1	0	0	36	31	12433386	0.288	1
FEZ2	451487	318	-3	171593	43798	233691	1	0	1	12	21	7224779	0.288	1
HEXB	356374	567	28	248514	67161	434808	1	0	1	50	27	21208724	0.288	1
CCT6B	268361	579	-14	235948	65453	466650	1	0	0	9	2	2774707	0.288	1
TSNAXIP1	1039476	143	49	297436	74969	401868	1	1	1	50	23	17186018	0.288	1
C11orf16	548433	243	21	201239	60085	137433	1	0	0	50	28	17722879	0.289	1
INTS8	430887	389	38	450180	115656	949404	1	0	2	50	41	25434499	0.289	1
CLEC12A	305376	565	19	121207	28487	139263	1	0	1	5	7	2611044	0.289	1
SIPA1L3	688670	605	-17	758352	233874	637023	4	0	0	0	0	870897	0.289	1
CHIC2	92904	472	19	76555	18239	136518	1	0	0	1	1	613721	0.29	1
RASL10A	849693	251	36	84729	29097	36783	1	0	1	4	4	1247938	0.29	1
AGMAT	656850	162	31	149206	48983	174216	1	0	0	50	45	20489778	0.29	1
UBXN6	2078211	278	37	193980	56364	253821	1	1	1	12	4	2856691	0.29	1
OR52E4	262387	914	-13	131821	39650	23241	1	0	0	50	46	18485318	0.29	1
TREML2	227466	611	41	137189	42517	119865	1	0	2	12	11	4169289	0.29	1
PRKACG	168122	498	36	151158	42456	21045	1	0	0	50	44	20278535	0.29	1
TMEM72	75634	905	25	118218	36600	122244	1	0	0	50	44	15855852	0.29	1
FLAD1	1612870	224	35	268949	84241	247050	1	0	0	24	17	8917590	0.291	1
UBE2J1	408992	574	51	141520	38735	218868	1	0	0	30	27	9364232	0.291	1
KPRP	64902	818	18	243756	75396	31842	1	0	0	50	42	16929879	0.291	1
COL9A1	126322	633	5	417301	129503	1120692	1	0	1	2	2	1544337	0.291	1
XPR1	378102	589	11	309880	83021	548451	1	0	0	12	5	5230750	0.291	1
PGR	23389	962	-25	392230	125660	201117	1	0	1	8	6	1956758	0.291	1
RMND1	336608	468	30	202581	52521	393450	1	0	0	19	18	9290178	0.291	1
ZNF879	NaN	NaN	NaN	250649	61915	15372	1	0	0	50	99	41908220	0.292	1
GBX2	134179	453	6	146156	46543	49410	1	0	0	21	10	5067941	0.292	1
PNRC2	NaN	NaN	NaN	62159	15433	0	1	0	0	2	5	833809	0.292	1
PARVB	158082	393	34	194956	54656	639951	1	0	2	28	22	13518088	0.293	1
BRWD1	383347	235	30	1074881	275293	1217682	3	0	1	39	20	21749306	0.293	1
NXF1	2405109	248	44	287249	77470	619455	1	0	0	10	5	3844342	0.293	1
YEATS2	1447754	410	26	619394	183793	1051518	1	1	4	17	18	5416129	0.293	1
KCNJ12	405028	480	-60	184281	54717	15555	1	0	0	50	58	16318537	0.293	1
COG3	763957	379	50	374174	97417	671244	1	0	2	50	37	22904585	0.293	1
TRPM5	833749	589	47	504226	153110	370392	3	1	0	24	28	8412754	0.293	1
SERPINB8	114875	671	26	170068	42212	341295	1	1	0	38	25	13228643	0.293	1
PEX5L	307645	761	5	279624	74847	600972	4	0	5	2	7	1369145	0.293	1
TACR2	704483	285	50	170800	51179	120414	1	0	0	50	35	18155613	0.294	1
ANKZF1	733837	158	40	312137	96502	548268	1	0	0	18	5	6272752	0.294	1
ZIM3	311003	924	-64	212890	49715	185379	1	0	0	20	20	6243533	0.294	1
MFSD8	230666	331	9	230153	63562	445971	1	0	0	50	24	17171073	0.294	1
P4HA3	641945	201	37	237839	70516	495198	2	0	0	3	4	2543212	0.294	1
PUM1	498145	189	36	519171	148962	857904	3	1	1	5	7	3024136	0.294	1
SMPD3	794719	279	46	278587	85949	147498	1	0	0	50	32	21204210	0.295	1
PDLIM5	137154	349	18	284565	80886	469212	2	0	2	50	42	20088886	0.295	1
GALNTL5	309129	476	12	199043	50569	347700	1	0	0	2	0	1138443	0.295	1
SCYL1	3988328	197	46	354593	102358	362157	1	0	0	26	10	9785742	0.295	1
ADAM15	1696720	214	44	379847	110959	652578	1	0	0	4	0	2168794	0.295	1
CENPT	1039476	143	49	240645	76677	330315	1	0	0	50	23	17186018	0.295	1
APAF1	488214	461	11	565226	139507	1007598	3	0	1	3	2	1957856	0.296	1
DDN	1737773	214	55	289750	102236	37698	1	0	0	29	13	9880292	0.296	1
ITGA9	477042	601	18	461343	127551	1060302	1	0	1	1	2	1670424	0.296	1
MESP2	934542	212	37	162809	56425	39345	1	0	0	50	47	17685303	0.296	1
ASPN	NaN	NaN	NaN	171105	43188	212829	1	0	1	39	83	32048973	0.296	1
RANBP3L	213853	402	5	224175	55632	510387	1	0	3	24	20	9336599	0.296	1
CRTC1	1398467	222	29	279624	88389	395829	1	0	0	24	11	10329069	0.297	1
CASP10	590374	386	39	251930	69784	420900	1	0	0	14	18	7359284	0.297	1
TLR6	316028	437	75	348005	90280	19032	2	0	0	50	27	16847468	0.297	1
LCP1	400791	682	47	282186	73566	596580	2	0	1	4	3	2363567	0.297	1
DUSP16	748543	157	30	286822	82472	237717	1	0	0	50	31	20973752	0.297	1
FRMD8	4112809	242	50	200141	62098	236436	1	0	1	42	23	14167738	0.298	1
SLC9A4	184297	671	6	349286	97417	472506	1	0	0	16	8	8015766	0.298	1
NCOA7	184468	179	18	419863	108824	669414	1	0	0	2	2	1505358	0.298	1
SLC2A12	102277	359	16	261934	80276	208620	1	0	0	8	1	2027213	0.298	1
GABRB2	11638	1049	7	226798	61427	297558	1	0	0	19	15	6361263	0.299	1
ZNF665	392290	946	-49	300181	74786	141825	1	1	0	4	3	1171200	0.299	1
USHBP1	865138	212	38	300303	94977	325557	1	0	0	14	6	4583784	0.299	1
ACOT12	114956	831	16	249124	66734	544425	1	0	1	14	7	5151938	0.299	1
SEC22A	338654	421	48	136640	36844	214110	1	0	1	6	9	3416305	0.299	1
SNAPC1	246220	410	26	169641	39528	336354	1	0	2	33	37	14501408	0.299	1
XPO5	1249985	194	51	539545	144692	1031388	2	0	0	4	2	2534916	0.3	1
TEKT4	167705	749	-6	188551	55205	107787	1	0	0	12	14	6741598	0.3	1
ERG	162262	418	4	220515	57828	357216	1	0	1	23	19	8674871	0.3	1
CCDC121	1192074	306	43	190442	52399	167994	1	0	0	50	51	22017645	0.3	1
KCNK15	890596	168	46	134505	48312	14091	1	0	0	50	53	20755250	0.3	1
MRGPRX4	631291	436	20	133773	43920	44103	1	1	0	7	4	1890573	0.3	1
SERPINB5	200746	166	24	167384	43432	324093	1	1	0	47	41	20137320	0.301	1
PIK3CD	533533	204	35	460245	129564	713517	2	0	2	9	10	4919467	0.301	1
MTMR4	855696	384	23	524356	145424	727242	1	0	0	2	1	1774063	0.301	1
TYMP	1075525	207	42	203313	69906	174399	1	2	0	10	4	2668811	0.302	1
SLC23A2	476336	464	37	284199	83448	620553	1	0	1	2	2	1004792	0.302	1
FANCE	683460	280	36	228689	72712	399672	1	0	2	18	13	9527590	0.302	1
KLHL15	528219	NaN	41	262849	70760	61488	1	1	0	11	26	9401625	0.302	1
FEM1C	352735	498	23	265411	74603	67527	1	0	0	50	43	25823130	0.302	1
TCF7L1	973960	394	18	252967	78812	451278	1	0	1	50	36	20817226	0.303	1
SLC1A6	961949	546	4	239059	77714	250344	1	0	0	3	2	858819	0.303	1
GOLGA4	409750	283	20	1021445	237778	910425	5	0	0	0	0	1148203	0.303	1
TAPT1	165112	581	29	253821	67893	173484	1	0	0	50	47	22438606	0.303	1
FAM91A1	483934	269	10	378017	99796	790011	1	0	0	7	5	5049336	0.304	1
LBP	563754	350	47	213927	61305	615429	1	0	1	7	5	3435276	0.304	1
ZBTB24	337228	559	33	315248	81496	198555	1	0	1	26	26	14388680	0.304	1
MASP1	401220	445	31	447191	120292	697230	2	0	2	24	20	9977465	0.304	1
SETMAR	96339	400	-20	297192	81069	46482	1	0	0	27	15	7935368	0.304	1
EDC3	635020	206	51	221125	62708	226371	1	0	0	50	35	17620582	0.304	1
FAM155A	73040	1144	-37	197640	55815	120231	1	0	0	14	5	3165107	0.304	1
SH2B3	466447	479	47	241255	80093	130479	1	0	1	50	44	23786401	0.305	1
ARID2	820796	602	10	789950	232654	667950	2	0	0	4	4	5080751	0.305	1
SEMG1	842540	324	25	204106	51911	85278	1	0	0	50	44	20111578	0.305	1
SPINT1	1036414	172	51	232715	65575	361242	1	0	0	50	25	17273980	0.305	1
ZNF443	1754294	593	0	299205	71919	141459	3	0	0	50	45	22448854	0.305	1
MUSK	254657	422	9	386008	108092	612867	2	0	3	50	54	20517289	0.305	1
OR8G5	154391	921	-14	147437	42883	1464	1	0	0	50	44	18625496	0.305	1
ATAD2	544857	225	30	621712	161711	947940	3	0	1	4	2	2170990	0.305	1
C9orf24	478815	302	38	136518	32025	229665	1	0	0	50	45	17573429	0.306	1
SI	13371	1355	-23	828868	208742	1328214	3	0	1	0	1	1536956	0.306	1
POC1B	236022	460	-6	214049	56974	638670	1	0	0	7	4	3513722	0.306	1
WIPF2	1491292	165	30	183671	63562	278709	1	0	3	10	8	4077240	0.306	1
ZDHHC11	843639	408	28	184952	50569	467565	1	0	1	50	42	22243040	0.306	1
CPT2	527317	391	27	282369	82350	118950	1	0	0	50	31	19918574	0.307	1
NRP2	278279	567	5	453535	126209	812154	1	0	2	50	42	24643756	0.307	1
GPN1	1192074	306	43	210999	55266	564555	1	0	1	11	9	5111190	0.307	1
RIPK2	251042	447	5	241316	63013	315492	1	0	1	50	56	23173961	0.307	1
TPBG	131014	486	-3	172325	58804	17202	1	0	0	50	58	21870086	0.307	1
ZNF398	611542	254	24	275964	80703	224724	1	0	1	50	36	16118823	0.308	1
IFIH1	70837	712	12	459330	114924	471957	4	0	1	6	4	2759457	0.308	1
TIMM50	1410725	230	39	197091	61122	402051	1	0	0	10	9	4757939	0.308	1
OR11H12	141957	747	-11	138592	40565	12993	1	0	0	50	67	20107491	0.309	1
DYTN	269047	832	14	256200	69723	313479	1	0	1	7	1	1900882	0.309	1
ZNF529	644122	889	-48	254248	58316	16104	1	0	0	50	28	9811789	0.309	1
KCNN4	452493	192	-2	181719	59109	251991	1	0	0	2	0	980819	0.309	1
PDZD8	203138	607	5	490501	146522	145485	2	0	0	16	14	6832305	0.309	1
CBLL1	513169	515	28	213195	60573	171105	1	0	1	50	47	21969089	0.309	1
RABGGTA	915114	220	38	248636	75274	308355	1	0	2	50	48	18262973	0.31	1
OSBP	432625	353	6	354715	98393	513315	1	0	1	50	43	23510742	0.31	1
RAD21L1	NaN	NaN	NaN	255712	59963	0	1	0	0	50	99	41890896	0.311	1
TRPM7	325708	250	23	839970	212280	1112274	3	0	0	2	2	2735606	0.311	1
TCF4	92114	936	12	299998	82838	716811	2	1	2	4	4	1623332	0.311	1
SEMA6B	2111443	278	43	371856	127551	266265	1	0	0	50	26	15967848	0.311	1
KLHDC9	689033	250	23	156892	40931	108885	1	0	0	50	38	16817761	0.311	1
GNE	857846	257	46	329644	92720	471774	1	0	0	45	37	21137354	0.311	1
ADH1B	332785	854	8	164822	47824	380091	1	0	1	27	21	7994782	0.312	1
FAM126A	1063802	413	26	231251	62647	333792	1	0	0	12	7	5561431	0.312	1
DOCK4	133354	718	-18	887123	230092	1158573	4	0	7	17	17	9458721	0.312	1
TPST2	162211	501	-14	160247	50935	306891	1	1	0	45	39	17558057	0.312	1
LCLAT1	140581	648	21	185745	46482	310002	1	0	1	9	8	3284301	0.312	1
ZMPSTE24	627703	373	18	212036	55876	432978	1	0	0	5	1	1552877	0.312	1
IL1RAPL2	17392	NaN	-4	306281	78202	756339	1	0	0	7	1	2242665	0.312	1
PTCH2	656648	191	36	512949	167079	502335	1	1	1	3	2	1756495	0.313	1
PNPLA1	839966	358	30	230580	72102	252174	1	0	0	16	9	5460354	0.313	1
TRDMT1	558326	451	5	176778	46116	254736	1	0	0	50	63	23765783	0.313	1
ZNF610	526380	960	-32	205753	51362	165249	1	1	1	41	30	9681127	0.313	1
PPOX	728669	234	37	204899	66673	604083	1	0	2	39	35	15750688	0.313	1
CYP4A22	364960	414	3	230214	64050	469944	1	0	0	9	5	3551420	0.314	1
IRAK1	2355024	NaN	25	304878	96441	299205	1	0	0	45	33	16617193	0.314	1
TMEM209	414437	266	34	252601	66185	420900	1	1	0	3	3	2447808	0.314	1
C7orf25	163131	744	-6	203801	60817	38979	1	0	0	13	19	7116992	0.315	1
CENPE	344088	569	3	1235738	283162	1312842	1	0	1	8	7	6247620	0.315	1
APBB1	424837	471	17	308599	91256	365817	1	0	0	49	32	18256141	0.315	1
C9orf131	782447	350	42	455243	141703	77592	3	0	0	4	5	2256329	0.315	1
ZNF484	599194	463	39	381128	90097	148230	1	0	0	45	26	22109633	0.315	1
RASAL2	168177	435	-9	566202	156099	859002	2	1	0	4	7	2993941	0.316	1
ZNF235	661800	671	-34	330315	78324	170922	1	1	0	50	19	11468915	0.316	1
BMP2	44205	385	-10	170129	49288	40626	1	0	0	50	56	20188072	0.316	1
HTR2C	23811	NaN	-5	197640	57279	534177	1	0	0	3	4	2620682	0.316	1
NFATC4	897133	265	40	409310	139873	315126	2	2	0	50	51	18955201	0.317	1
GOPC	189169	465	9	203435	56608	284748	1	0	0	50	41	22922580	0.317	1
PELP1	1249398	222	26	475190	157807	401319	1	1	0	34	11	12984094	0.317	1
NFE2L3	910990	445	39	297741	86010	118584	1	0	0	14	7	5729913	0.317	1
LRRN2	401240	221	35	291214	100772	36966	2	1	0	36	27	13072483	0.318	1
SPATA6	27215	691	-19	220515	56730	789828	1	0	0	3	0	1150704	0.318	1
MMP26	97256	1024	-11	118218	29646	191235	1	0	0	26	37	12035971	0.318	1
NLRP3	293118	825	-17	454267	121634	417972	1	1	0	5	4	1853729	0.318	1
RDH8	1555841	413	0	132126	42822	143472	1	2	0	9	14	5511289	0.319	1
KCNA1	260795	903	12	211548	60756	27450	1	0	0	50	35	15948023	0.319	1
TIE1	1091212	264	30	491660	150121	659715	1	0	0	7	0	2559194	0.319	1
OR8H2	9992	1007	-32	131882	39589	25620	1	0	0	50	56	15498026	0.319	1
NISCH	1096247	192	55	646478	194407	678747	2	0	4	50	39	21942493	0.319	1
LIPA	254295	263	31	180499	45506	357948	1	0	1	38	33	16437975	0.319	1
SESN1	385493	465	26	247904	61915	308721	1	0	1	50	42	22133057	0.319	1
CLEC16A	378690	430	37	465308	129442	772077	2	0	3	27	23	10376893	0.319	1
DOCK10	123941	521	11	989725	251198	1201029	5	0	1	1	1	1549583	0.319	1
ARHGEF6	306872	NaN	39	351238	90707	875472	1	0	1	19	13	8136729	0.319	1
GNAI1	94843	475	-34	160552	39467	220698	1	0	1	36	30	10457474	0.319	1
FLCN	910162	218	11	276879	78141	299388	1	0	2	50	48	19650479	0.32	1
ZAN	1483965	336	46	1234823	355264	930555	3	1	3	5	5	2137501	0.32	1
NPNT	262174	361	7	271755	74298	352275	1	0	0	50	28	16578763	0.32	1
DLST	884998	232	41	200751	59109	540033	1	1	0	26	28	10322542	0.32	1
SHOC2	313830	252	16	254980	70211	395829	1	0	0	6	3	2824971	0.32	1
VAPA	405142	172	42	131455	34892	215025	1	0	0	21	23	6695360	0.32	1
CDKL3	910029	148	49	269010	65697	159210	1	0	0	18	24	10118985	0.32	1
SMTNL1	923607	249	32	225273	61488	144204	1	0	0	50	37	17752220	0.321	1
NR6A1	892645	345	29	214476	56181	475434	1	0	1	4	3	2366556	0.321	1
GSG1L	592259	575	10	145546	41480	116571	1	0	1	50	52	20279084	0.321	1
WBP11	340728	578	-4	278526	81984	409005	1	0	1	3	1	874252	0.321	1
PGK1	549810	NaN	14	185257	51545	388692	1	0	2	5	3	2039596	0.322	1
ALG1	552298	419	3	205326	59109	475800	1	0	1	50	43	23768589	0.322	1
OR4K15	420010	827	-51	145241	45994	15189	1	0	0	50	48	10218781	0.322	1
AMPD1	600650	472	11	351482	88999	643977	1	0	0	25	11	11738657	0.322	1
ZNF804B	3101	1030	-20	589992	152988	151341	1	0	0	21	26	5832332	0.323	1
EPHB2	568787	464	29	432490	120902	578097	1	0	1	24	8	11083273	0.323	1
THUMPD3	703818	404	32	225822	59658	401319	1	1	0	50	42	25339217	0.324	1
POMT1	651666	272	34	331474	93086	610305	1	0	1	8	4	4262497	0.324	1
PGBD2	113516	547	-2	257481	69540	97722	1	0	0	50	43	23031587	0.324	1
HCRTR2	27686	676	-13	193919	54778	211914	1	0	0	22	35	9854489	0.325	1
FEZF1	61242	1007	-15	204289	59597	184281	1	0	0	10	4	2625562	0.325	1
ZNF534	548808	989	-53	298778	73993	115107	2	0	1	15	6	3691110	0.325	1
ZIC3	12849	NaN	-2	199836	58560	106506	1	0	1	50	38	15894465	0.325	1
FZD4	195696	281	-12	229360	66734	51606	1	1	0	8	6	2969541	0.325	1
EPCAM	806315	246	37	142008	36783	273951	1	1	0	13	13	5418447	0.325	1
WARS	410981	215	34	212402	54046	431331	1	0	0	3	1	1619367	0.325	1
TRIM36	219228	619	-1	360937	91256	400404	1	0	0	19	10	6882020	0.325	1
NEK11	312654	797	12	302682	66612	637938	2	0	1	1	1	1087142	0.325	1
RHBG	2199280	201	27	196786	62342	447069	1	0	2	40	23	12497375	0.325	1
SGK1	97901	129	15	289933	75518	713883	1	0	0	5	3	3149491	0.325	1
MFSD2B	243145	226	33	211426	70760	263337	1	0	1	50	46	20087483	0.325	1
CAPRIN1	770116	279	28	321592	84302	477264	1	0	0	33	20	14186038	0.325	1
ANO9	2206786	344	58	349347	96990	325557	1	0	1	50	39	21309008	0.326	1
POF1B	105434	NaN	-3	270230	65392	426573	1	0	0	19	15	11647157	0.326	1
MID2	167346	NaN	49	324276	86376	312564	1	0	0	6	4	3373239	0.326	1
CAPN5	403200	395	38	281820	78873	312747	1	0	0	34	23	17856225	0.326	1
TTC24	2049505	180	37	251381	76006	146583	1	0	0	34	25	13520772	0.326	1
ARSD	191640	NaN	18	279441	81252	282918	1	0	2	7	4	4244319	0.326	1
FBXO34	744260	256	38	306586	85034	138348	1	1	0	50	42	20979608	0.326	1
SMPD1	424837	471	17	270901	87047	160857	1	0	1	49	32	18256141	0.326	1
SLC27A1	930383	202	34	277001	86620	209718	1	0	0	25	15	8059015	0.327	1
GAS8	939646	221	31	214537	55754	290970	1	0	1	50	35	20049663	0.327	1
SNX30	573618	453	19	192821	53497	312930	1	0	1	50	35	18002381	0.327	1
SAMM50	155890	393	24	211121	57157	566385	1	0	1	22	23	10469918	0.328	1
DEPDC7	415951	215	25	236314	59780	301950	1	0	1	7	5	3454064	0.328	1
FAT4	15815	726	-10	2118957	627873	640500	19	2	4	2	7	1594845	0.329	1
NONO	728362	NaN	26	211060	55388	202215	1	0	1	50	57	24245975	0.329	1
GSX1	338630	610	36	109861	37088	19215	1	0	0	2	0	548817	0.329	1
PRDM1	162338	278	44	358802	101077	249246	1	1	0	50	39	19358106	0.33	1
ZRANB1	287282	361	22	311771	83326	296094	1	0	1	50	48	22778681	0.33	1
TAF7L	404269	NaN	29	213927	49410	552477	1	0	0	3	1	1333582	0.33	1
EXOC1	579538	452	12	404613	99918	563457	1	0	0	19	10	7903831	0.33	1
FDXR	1027517	320	20	213622	68198	274134	1	0	1	30	21	12239345	0.331	1
ZPLD1	68082	621	-10	192333	52521	436638	1	0	0	4	1	1313818	0.331	1
CENPJ	481837	639	18	598898	147925	527955	2	0	0	14	13	6074746	0.331	1
ALPP	307666	204	37	229787	71797	230397	1	0	2	50	26	15999080	0.331	1
TNFRSF21	206419	389	1	280234	83570	142008	1	0	0	50	53	25007255	0.332	1
PTPN9	669446	257	47	262971	71919	467382	1	0	1	50	58	22017462	0.332	1
PSD3	129089	682	-9	466650	126087	731451	1	1	3	8	25	4605378	0.333	1
UBA1	819569	NaN	38	465552	133773	474702	2	0	2	8	6	3097214	0.333	1
GUCY2D	1528802	272	26	463478	156526	352275	1	0	0	34	10	11057958	0.333	1
PGBD1	273319	502	35	357521	92293	232227	1	0	1	50	34	17605210	0.333	1
SLC23A3	773232	177	36	267241	80642	314943	1	0	2	50	36	19573131	0.333	1
GOLGA6D	NaN	NaN	NaN	313601	80215	98637	1	0	1	33	68	23106983	0.333	1
ALOX15B	1528802	272	26	294020	87169	309819	1	0	2	50	19	15210655	0.334	1
ACSM3	211686	580	23	285419	76555	485316	1	0	0	9	5	3584299	0.334	1
TSPAN4	1799017	232	51	105347	30988	181902	1	0	0	2	0	517768	0.334	1
[truncated: 16,864 more rows]

## Sheet: all54_sig-ALL_genes（dndscv）
Supplementary Data 3: Potential driver genes in 11 patients using DNDSCV
gene_name	n_syn	n_mis	n_non	n_spl	n_ind	wmis_cv	wnon_cv	wspl_cv	wind_cv	pmis_cv	ptrunc_cv	pallsubs_cv	pind_cv	qmis_cv	qtrunc_cv	qallsubs_cv	pglobal_cv	qglobal_cv
KRAS	0	19	0	0	0	129.943	0	0	0	9.99201e-16	0.857916	6.88338e-15	1	1.95464e-11	0.932992	1.34653e-10	2.3137e-13	4.52607e-09
TP53	0	26	4	0	0	66.7865	106.819	106.819	0	8.13793e-14	9.56927e-07	4.61853e-14	1	7.95971e-10	0.00374388	4.51738e-10	1.46438e-12	1.43231e-08
APC	0	5	7	0	4	2.17544	35.6933	35.6933	34.5391	0.142338	1.6061e-07	5.70294e-07	0.000818694	0.692539	0.00104728	0.00278902	1.04981e-08	6.84548e-05
STOML1	0	0	5	0	0	0	167.316	167.316	0	0.377361	1.05018e-08	1.23222e-08	1	0.692539	0.000205436	8.03488e-05	2.36732e-07	0.00115774
ZNF160	0	0	4	0	1	0	73.5829	73.5829	29.9845	0.243366	3.15242e-06	2.37269e-06	0.0312025	0.692539	0.00685195	0.00580182	1.28958e-06	0.00504534
PABPC1	0	0	4	0	1	0	63.5612	63.5612	38.5515	0.268246	6.10639e-06	5.08999e-06	0.0246179	0.692539	0.0119453	0.00809321	2.11672e-06	0.0069012
RNF43	0	14	2	0	1	19.6316	32.5689	32.5689	31.3231	2.63084e-06	0.00188334	5.37837e-06	0.0299506	0.0128661	0.818708	0.00809321	2.68068e-06	0.00749135
PCDHB12	0	2	4	0	0	2.56745	147.477	147.477	0	0.248872	1.11991e-07	7.22166e-07	1	0.692539	0.00104728	0.0028254	1.09343e-05	0.0267372
EDNRB	0	0	4	0	0	0	95.6968	95.6968	0	0.320483	1.17081e-06	1.39659e-06	1	0.692539	0.00381723	0.00436373	2.02247e-05	0.0438943
PPM1J	0	0	4	0	0	0	89.7844	89.7844	0	0.30201	1.40916e-06	1.5615e-06	1	0.692539	0.00393799	0.00436373	2.24386e-05	0.0438943
ZNF716	0	1	4	0	0	2.59892	126.342	126.342	0	0.409676	5.39218e-07	2.9496e-06	1	0.692539	0.00263704	0.00641112	4.05094e-05	0.0720404
NLGN1	1	0	3	0	1	0	62.9513	62.9513	29.8025	0.248312	0.000160152	0.000105059	0.0313808	0.692539	0.105274	0.0754753	4.49115e-05	0.0732132
SMIM3	0	5	0	0	0	87.5459	0	0	0	6.21849e-07	0.960984	3.99661e-06	1	0.00405487	0.961328	0.00764572	5.36747e-05	0.0802405
COL9A3	1	0	0	5	0	0	45.0299	45.0299	0	0.227022	1.36064e-05	4.2993e-06	1	0.692539	0.0221807	0.00764572	5.7426e-05	0.0802405
CFAP54	0	2	5	0	1	0.822408	17.3219	17.3219	7.92938	0.775018	6.05637e-05	0.000119606	0.10063	0.808075	0.0515107	0.0754753	0.000148374	0.1935
ARID1A	0	5	5	0	0	2.27231	32.5302	32.5302	0	0.11686	2.75937e-06	1.64906e-05	1	0.692539	0.00674734	0.0230421	0.000198097	0.242198
SLC4A10	0	0	4	0	0	0	37.0661	37.0661	0	0.178706	3.32715e-05	1.85728e-05	1	0.692539	0.0406785	0.0242214	0.000220902	0.254193
MEOX2	0	5	0	0	1	16.9884	0	0	80.5157	0.00047405	0.840752	0.00203292	0.0121073	0.595544	0.932992	0.775098	0.000285814	0.310616
CUEDC2	0	0	3	0	0	0	106.961	106.961	0	0.47775	1.19851e-05	3.13654e-05	1	0.692539	0.0213138	0.0365644	0.000356618	0.352967
ZMYM4	0	0	3	1	0	0	27.1701	27.1701	0	0.114299	8.29377e-05	3.17756e-05	1	0.692539	0.0600899	0.0365644	0.00036087	0.352967
SYCP1	0	0	0	4	0	0	33.9675	33.9675	0	0.23512	5.89958e-05	4.20891e-05	1	0.692539	0.0515107	0.0443149	0.000466168	0.423033
FKBP6	0	8	0	0	0	26.4767	0	0	0	9.60355e-06	0.791398	4.30418e-05	1	0.0375729	0.932992	0.0443149	0.000475755	0.423033
HMCN2	3	3	5	0	1	0.567907	11.3604	11.3604	4.85322	0.279334	0.000556659	0.000325841	0.146586	0.692539	0.311124	0.155466	0.000522977	0.444803
PROSER1	0	0	0	3	0	0	56.6157	56.6157	0	0.215281	4.94389e-05	5.83085e-05	1	0.692539	0.0479775	0.0543375	0.000626802	0.486859
TBX15	0	0	3	0	0	0	67.2133	67.2133	0	0.308401	3.74475e-05	5.83318e-05	1	0.692539	0.0430911	0.0543375	0.00062703	0.486859
ZNF862	6	0	0	0	2	0	0	0	41.9782	0.00479529	0.412284	0.0158499	0.0038103	0.692539	0.932992	0.943444	0.000647088	0.486859
ABCA12	0	0	4	0	0	0	17.1172	17.1172	0	0.0420152	0.000243439	6.37009e-05	1	0.692539	0.148817	0.0566417	0.000679135	0.492046
HIF3A	0	0	0	3	0	0	56.9207	56.9207	0	0.247382	5.15043e-05	6.80546e-05	1	0.692539	0.0479775	0.0567124	0.000721052	0.49624
SLC6A2	0	0	0	3	0	0	57.4467	57.4467	0	0.260228	4.88778e-05	6.95786e-05	1	0.692539	0.0479775	0.0567124	0.000735659	0.49624
PCDHGB2	0	1	3	0	0	1.04403	72.1463	72.1463	0	0.965875	1.89383e-05	8.16466e-05	1	0.971237	0.0284977	0.0638868	0.000850195	0.554384
ACVR2A	0	0	3	0	0	0	65.3955	65.3955	0	0.368397	4.70424e-05	8.51401e-05	1	0.692539	0.0479775	0.0640581	0.000883006	0.557205
ZNF700	0	1	0	0	3	1.69403	0	0	98.7558	0.627961	0.742743	0.842583	0.000114071	0.71086	0.932992	0.943444	0.00098517	0.602247
IDH3G	0	5	0	0	1	11.1922	0	0	62.3281	0.00185038	0.797187	0.00695742	0.0155269	0.692539	0.932992	0.943444	0.00109465	0.637466
CPNE7	0	0	0	3	0	0	46.8643	46.8643	0	0.238406	8.2097e-05	0.000110791	1	0.692539	0.0600899	0.0754753	0.00111986	0.637466
SMAD3	0	2	3	0	0	4.68136	80.5953	80.5953	0	0.0872115	2.21542e-05	0.000113921	1	0.692539	0.0309558	0.0754753	0.00114833	0.637466
NETO2	0	0	3	0	0	0	56.6501	56.6501	0	0.3436	7.13213e-05	0.000116657	1	0.692539	0.0558075	0.0754753	0.00117313	0.637466
THAP1	0	0	0	0	2	0	0	0	229.507	0.546818	0.852723	0.81975	0.000152031	0.692539	0.932992	0.943444	0.00124505	0.647616
SMAD2	0	0	3	0	0	0	58.1984	58.1984	0	0.380711	6.81185e-05	0.000126071	1	0.692539	0.0555223	0.0770688	0.00125802	0.647616
CLDN25	0	0	0	0	2	0	0	0	213.542	0.541914	0.881772	0.82114	0.000175069	0.692539	0.932992	0.943444	0.00141563	0.710063
NLRP13	1	3	4	0	0	3.59738	54.9791	54.9791	0	0.165398	2.93854e-05	0.00015361	1	0.692539	0.0383225	0.0896673	0.00150247	0.72623
TCF7L2	0	0	0	3	0	0	43.6178	43.6178	0	0.264141	0.000108638	0.000155848	1	0.692539	0.0758992	0.0896673	0.00152211	0.72623
ANO5	0	1	0	0	3	1.38422	0	0	80.6037	0.757753	0.651779	0.861226	0.000199772	0.793191	0.932992	0.943444	0.00166332	0.770953
SMARCA4	1	1	4	0	0	0.543368	24.6658	24.6658	0	0.497245	0.000161447	0.000175669	1	0.692539	0.105274	0.0981838	0.00169466	0.770953
SERTM1	0	4	0	0	0	46.9975	0	0	0	3.59749e-05	0.934628	0.000192866	1	0.106768	0.93861	0.104801	0.00184255	0.81918
LCE3D	0	4	0	0	0	46.8851	0	0	0	3.82056e-05	0.918134	0.000202133	1	0.106768	0.933826	0.106868	0.00192159	0.835337
DZIP1	0	0	0	3	0	0	34.1322	34.1322	0	0.211601	0.000225261	0.000248554	1	0.692539	0.142147	0.127953	0.00231151	0.979856
ATXN7L3B	0	4	0	0	0	43.36	0	0	0	4.88062e-05	0.9244	0.000256167	1	0.113879	0.934832	0.128491	0.00237458	0.979856
OR2AJ1	0	0	0	0	2	0	0	0	149.284	0.46122	0.879373	0.753533	0.000351436	0.692539	0.932992	0.943444	0.00244599	0.979856
OR4C46	0	6	0	0	0	25.6139	0	0	0	5.23931e-05	0.89612	0.00026584	1	0.113879	0.932992	0.130009	0.0024544	0.979856
TGIF1	0	0	0	0	2	0	0	0	122.175	0.364199	0.833645	0.648083	0.000517426	0.692539	0.932992	0.943444	0.00301814	0.999838
PRRT2	0	0	0	0	2	0	0	0	124.341	0.409853	0.844145	0.698417	0.000500229	0.692539	0.932992	0.943444	0.00313013	0.999838
C6orf118	0	4	0	0	1	9.29288	0	0	52.2495	0.00581641	0.767047	0.0195928	0.0184082	0.692539	0.932992	0.943444	0.00321988	0.999838
CTSS	0	3	0	0	1	10.9636	0	0	73.9677	0.00814151	0.797833	0.027617	0.01315	0.692539	0.932992	0.943444	0.00323964	0.999838
LRRC73	0	0	0	1	1	0	52.3314	52.3314	77.4677	0.420043	0.0146888	0.0368167	0.0125713	0.692539	0.932992	0.943444	0.00401653	0.999838
OBSCN	13	3	1	1	0	0.127864	1.23216	1.23216	0	0.000204765	0.789179	0.000480786	1	0.336158	0.932992	0.223932	0.00415403	0.999838
PHKA2	1	0	3	0	0	0	23.9239	23.9239	0	0.126356	0.00133535	0.000520837	1	0.692539	0.621956	0.236944	0.0044584	0.999838
C8orf34	0	0	0	0	2	0	0	0	91.1216	0.324607	0.744203	0.583692	0.000906442	0.692539	0.932992	0.943444	0.00452068	0.999838
ZNF554	1	0	0	0	2	0	0	0	91.1216	0.328579	0.772316	0.595053	0.000906442	0.692539	0.932992	0.943444	0.00459827	0.999838
SLC2A14	1	0	0	0	2	0	0	0	91.6316	0.333028	0.788532	0.603799	0.000896883	0.692539	0.932992	0.943444	0.00461449	0.999838
ZNF493	0	2	0	0	2	3.37558	0	0	63.3736	0.155381	0.751153	0.344196	0.00179399	0.692539	0.932992	0.943444	0.0051806	0.999838
C12orf56	0	0	0	0	2	0	0	0	78.8356	0.305091	0.746291	0.560884	0.00119217	0.692539	0.932992	0.943444	0.00555678	0.999838
FNDC1	3	0	0	0	2	0	0	0	25.918	0.0320781	0.505977	0.0880048	0.00884671	0.692539	0.932992	0.943444	0.00635149	0.999838
RAD54L	1	0	0	0	2	0	0	0	65.6612	0.241871	0.695722	0.467055	0.00167943	0.692539	0.932992	0.943444	0.00639322	0.999838
YLPM1	3	0	0	0	2	0	0	0	22.8759	0.0282509	0.39079	0.0742337	0.0109062	0.692539	0.932992	0.943444	0.0065732	0.999838
HIST1H1C	0	5	0	0	0	22.6453	0	0	0	0.000167526	0.929669	0.00082365	1	0.327714	0.936226	0.366187	0.00667302	0.999838
PANX1	0	3	0	0	1	7.99246	0	0	57.5112	0.0155311	0.806514	0.0500124	0.0167823	0.692539	0.932992	0.943444	0.00678418	0.999838
DHX15	1	0	0	0	2	0	0	0	61.7017	0.235536	0.690168	0.457029	0.0018853	0.692539	0.932992	0.943444	0.00694194	0.999838
VILL	0	0	0	0	2	0	0	0	57.3099	0.198024	0.68662	0.402593	0.00216128	0.692539	0.932992	0.943444	0.00700173	0.999838
KCNA4	0	8	0	0	0	13.9934	0	0	0	0.000206211	0.818431	0.000882893	1	0.336158	0.932992	0.383803	0.00709166	0.999838
NEFH	0	0	0	0	2	0	0	0	48.1044	0.150112	0.729272	0.334391	0.00297879	0.692539	0.932992	0.943444	0.00788066	0.999838
RP1	5	0	0	0	1	0	0	0	11.3849	0.00414053	0.391254	0.0140716	0.074546	0.692539	0.932992	0.943444	0.00824495	0.999838
MACC1	0	0	0	0	2	0	0	0	57.5786	0.256507	0.751378	0.499601	0.0021427	0.692539	0.932992	0.943444	0.00839229	0.999838
ARHGEF10L	0	0	0	0	2	0	0	0	38.3707	0.106937	0.632947	0.24329	0.00447411	0.692539	0.932992	0.943444	0.00851532	0.999838
PLCE1	0	6	0	0	2	3.13682	0	0	21.3263	0.0408049	0.531596	0.0891342	0.0122446	0.692539	0.932992	0.943444	0.00853514	0.999838
AFTPH	0	0	0	0	2	0	0	0	52.4168	0.228595	0.730571	0.456537	0.00254668	0.692539	0.932992	0.943444	0.00901878	0.999838
PLXND1	5	0	0	0	1	0	0	0	12.7504	0.00559884	0.373773	0.0180881	0.0676332	0.692539	0.932992	0.943444	0.00942737	0.999838
HTATIP2	0	2	0	0	1	7.65932	0	0	88.6544	0.0374771	0.838689	0.111005	0.0110212	0.692539	0.932992	0.943444	0.00942769	0.999838
UBTD1	0	5	0	0	0	19.6934	0	0	0	0.000292362	0.850996	0.00130135	1	0.439937	0.932992	0.553415	0.00994801	0.999838
PREX2	0	7	0	0	1	5.08034	0	0	15.2814	0.00920331	0.581862	0.0226786	0.0577212	0.692539	0.932992	0.943444	0.00999902	0.999838
RANBP2	0	0	0	0	2	0	0	0	15.2293	0.0244082	0.494933	0.062939	0.0209151	0.692539	0.932992	0.943444	0.0100477	0.999838
THOP1	0	1	0	0	2	1.27891	0	0	71.1805	0.813181	0.741955	0.92115	0.00144438	0.840804	0.932992	0.943444	0.0101413	0.999838
UHMK1	0	0	2	0	0	0	62.5433	62.5433	0	0.385064	0.000545709	0.00134934	1	0.692539	0.311124	0.561614	0.010266	0.999838
CPN2	2	0	2	0	0	0	50.1141	50.1141	0	0.230727	0.00159177	0.00137925	1	0.692539	0.707688	0.5621	0.0104633	0.999838
SLF2	1	0	0	0	2	0	0	0	41.377	0.170617	0.668303	0.356809	0.00391021	0.692539	0.932992	0.943444	0.0105682	0.999838
RFPL4A	0	5	0	0	0	19.5014	0	0	0	0.000322139	0.857327	0.00143385	1	0.45012	0.932992	0.572427	0.0108218	0.999838
ZNF284	0	0	1	0	1	0	24.6144	24.6144	41.3422	0.328928	0.0341353	0.0658409	0.0230347	0.692539	0.932992	0.943444	0.0113614	0.999838
EPHA1	0	5	0	0	1	5.22801	0	0	25.1354	0.0158449	0.667589	0.0439496	0.0367711	0.692539	0.932992	0.943444	0.0120038	0.999838
AHSA1	0	0	2	0	0	0	56.2066	56.2066	0	0.436039	0.000715323	0.00188466	1	0.692539	0.388699	0.737353	0.013709	0.999838
TRIM48	0	4	0	0	0	22.3091	0	0	0	0.000487102	0.827378	0.00206038	1	0.595544	0.932992	0.775098	0.0148035	0.999838
NGDN	0	0	0	2	0	0	52.0658	52.0658	0	0.433299	0.000861926	0.0022004	1	0.692539	0.44371	0.812156	0.0156649	0.999838
PLEC	1	0	0	0	0	0	0	0	0	0.000672731	0.431692	0.00226385	1	0.686427	0.932992	0.820099	0.0160522	0.999838
PLXNA2	0	2	3	0	0	1.08008	20.795	20.795	0	0.914341	0.00055155	0.0023065	1	0.928665	0.311124	0.820359	0.0163116	0.999838
ARHGEF12	4	0	0	0	1	0	0	0	15.8947	0.0155284	0.298038	0.0417409	0.0557429	0.692539	0.932992	0.943444	0.0164346	0.999838
GJA5	0	2	0	0	1	5.77917	0	0	68.4047	0.0617597	0.837803	0.16937	0.014188	0.692539	0.932992	0.943444	0.0168957	0.999838
ZZEF1	4	0	0	0	1	0	0	0	8.29077	0.0088393	0.314353	0.0249637	0.0970703	0.692539	0.932992	0.943444	0.0170175	0.999838
GRM1	0	0	2	0	0	0	29.8211	29.8211	0	0.13019	0.00195223	0.00247226	1	0.692539	0.830208	0.863613	0.0173123	0.999838
ATP2C2	0	1	0	0	2	1.04591	0	0	50.3223	0.964461	0.663672	0.908883	0.00274389	0.970164	0.932992	0.943444	0.0174419	0.999838
FCRL2	0	0	0	2	0	0	44.0969	44.0969	0	0.368762	0.00111384	0.0025633	1	0.692539	0.544726	0.879706	0.0178571	0.999838
ZNF23	0	3	0	0	1	5.6049	0	0	35.9024	0.0348815	0.771857	0.099536	0.0263363	0.692539	0.932992	0.943444	0.0182032	0.999838
COBLL1	0	2	0	0	2	1.9613	0	0	39.8011	0.391624	0.672649	0.633683	0.00419157	0.692539	0.932992	0.943444	0.0184093	0.999838
ZMAT4	0	4	0	0	0	20.1585	0	0	0	0.000647986	0.822408	0.00268397	1	0.686427	0.932992	0.905238	0.0185743	0.999838
RADIL	0	9	0	0	0	7.64281	0	0	0	0.00079925	0.704893	0.00279809	1	0.692539	0.932992	0.911469	0.0192476	0.999838
DSP	0	2	0	0	3	0.802054	0	0	25.6518	0.746053	0.499114	0.755143	0.00371679	0.783501	0.932992	0.943444	0.0192982	0.999838
ACP7	0	0	2	0	0	0	39.9743	39.9743	0	0.33319	0.00132025	0.00283391	1	0.692539	0.621956	0.911469	0.0194579	0.999838
KIAA1324L	0	8	0	0	0	9.2625	0	0	0	0.000935725	0.672387	0.00288521	1	0.692539	0.932992	0.911469	0.0197584	0.999838
SPANXB1	0	3	0	0	0	29.3564	0	0	0	0.000646408	0.903252	0.00289447	1	0.686427	0.932992	0.911469	0.0198125	0.999838
SPEF2	0	7	0	0	1	4.02341	0	0	11.3167	0.0179202	0.535209	0.0398958	0.0749287	0.692539	0.932992	0.943444	0.0203655	0.999838
PPFIA2	0	1	3	0	0	0.938455	20.4684	20.4684	0	0.948811	0.000945932	0.00299071	1	0.957277	0.47447	0.911469	0.0203735	0.999838
ADCK5	0	3	0	0	1	4.5522	0	0	42.2673	0.0498315	0.73975	0.133493	0.0225539	0.692539	0.932992	0.943444	0.0204901	0.999838
ETFDH	0	0	0	2	0	0	37.7764	37.7764	0	0.321509	0.00151229	0.00308686	1	0.692539	0.687985	0.911469	0.0209308	0.999838
TREM1	0	4	0	0	0	19.4464	0	0	0	0.000736886	0.845454	0.00310364	1	0.686427	0.932992	0.911469	0.0210277	0.999838
BMP10	0	4	1	0	0	10.8935	46.6912	46.6912	0	0.00392536	0.016678	0.00310692	1	0.692539	0.932992	0.911469	0.0210467	0.999838
EIF1	0	3	0	0	0	28.3009	0	0	0	0.000715999	0.874691	0.00312774	1	0.686427	0.932992	0.911469	0.0211668	0.999838
C7	0	7	0	0	0	10.2183	0	0	0	0.00100821	0.683602	0.00316838	1	0.692539	0.932992	0.911469	0.0214009	0.999838
IDO2	0	1	2	0	0	2.93763	54.3219	54.3219	0	0.360535	0.000752214	0.00331401	1	0.692539	0.397697	0.926395	0.0222356	0.999838
ZSCAN31	0	5	0	0	0	14.9227	0	0	0	0.000880891	0.782611	0.00334778	1	0.692539	0.932992	0.926395	0.0224283	0.999838
PPP1R3A	0	8	0	0	0	9.31113	0	0	0	0.001028	0.704883	0.00336234	1	0.692539	0.932992	0.926395	0.0225113	0.999838
DNAH12	0	0	0	0	1	0	0	0	6.19977	0.0112343	0.384692	0.0275497	0.122105	0.692539	0.932992	0.943444	0.0225205	0.999838
HIST1H4B	0	0	0	0	1	0	0	0	236.128	0.590571	0.914153	0.860245	0.00419793	0.698222	0.932992	0.943444	0.0239198	0.999838
ERLEC1	0	2	0	0	1	4.98698	0	0	50.7382	0.0793075	0.742678	0.199389	0.0189351	0.692539	0.932992	0.943444	0.0248396	0.999838
ZSCAN9	0	5	0	0	0	14.1013	0	0	0	0.00102947	0.764399	0.00377909	1	0.692539	0.932992	0.943444	0.0248599	0.999838
BEND5	0	2	0	0	1	4.54109	0	0	58.1926	0.0920372	0.804123	0.232595	0.0165925	0.692539	0.932992	0.943444	0.0253067	0.999838
C6orf120	0	1	0	0	1	4.18004	0	0	127.902	0.247192	0.900367	0.507941	0.0076932	0.692539	0.932992	0.943444	0.0255751	0.999838
ZWINT	0	4	0	0	0	17.4975	0	0	0	0.0010161	0.793296	0.00394967	1	0.692539	0.932992	0.943444	0.0258076	0.999838
KPNA4	0	2	0	0	1	5.03836	0	0	47.0446	0.078709	0.737124	0.197187	0.0203594	0.692539	0.932992	0.943444	0.0261666	0.999838
SOX17	0	6	0	0	0	10.713	0	0	0	0.000972883	0.842647	0.00403014	1	0.692539	0.932992	0.943444	0.0262522	0.999838
TAC4	0	0	0	0	1	0	0	0	215.415	0.669788	0.86329	0.89965	0.00459771	0.731814	0.932992	0.943444	0.0268363	0.999838
PSG6	0	5	0	0	0	13.5654	0	0	0	0.00110182	0.780108	0.0041477	1	0.692539	0.932992	0.943444	0.0268987	0.999838
C2CD5	0	0	0	1	1	0	9.68568	9.68568	23.277	0.186068	0.0973891	0.105596	0.0394714	0.692539	0.932992	0.943444	0.0270102	0.999838
SUPT4H1	0	0	0	0	1	0	0	0	208.113	0.636439	0.853345	0.87915	0.00475744	0.714615	0.932992	0.943444	0.0270894	0.999838
ICE1	3	0	0	2	0	0	6.84943	6.84943	0	0.0311169	0.0644634	0.00423439	1	0.692539	0.932992	0.943444	0.0273733	0.999838
AGPS	0	0	0	2	0	0	29.2868	29.2868	0	0.28215	0.00244347	0.00453693	1	0.692539	0.932992	0.943444	0.029016	0.999838
SFRP1	3	0	0	0	1	0	0	0	77.9596	0.164721	0.744732	0.36726	0.012494	0.692539	0.932992	0.943444	0.0292942	0.999838
UBE2Q2L	0	0	0	0	1	0	0	0	186.04	0.6102	0.879514	0.868115	0.00531564	0.703151	0.932992	0.943444	0.0294343	0.999838
ZNF26	0	2	0	0	1	4.70735	0	0	45.9874	0.0883294	0.783661	0.222425	0.0208074	0.692539	0.932992	0.943444	0.029507	0.999838
PKD1	0	0	0	0	0	0	0	0	0	0.00140246	0.47013	0.00469098	1	0.692539	0.932992	0.943444	0.0298445	0.999838
ERBIN	0	1	0	0	2	0.917724	0	0	34.5877	0.930588	0.610211	0.874828	0.0053757	0.942244	0.932992	0.943444	0.029908	0.999838
AC004076.1	0	0	0	0	1	0	0	0	184.641	0.633859	0.860239	0.879033	0.00535546	0.713356	0.932992	0.943444	0.0299338	0.999838
PCGF3	0	1	0	0	1	4.29847	0	0	101.059	0.239795	0.816658	0.487836	0.0096956	0.692539	0.932992	0.943444	0.0300529	0.999838
LRP1	2	0	0	0	0	0	0	0	0	0.00170385	0.35516	0.00475063	1	0.692539	0.932992	0.943444	0.030164	0.999838
KALRN	2	0	0	0	1	0	0	0	8.22138	0.0193848	0.458478	0.0493886	0.0977339	0.692539	0.932992	0.943444	0.0305716	0.999838
TNFRSF12A	0	1	0	0	1	3.86604	0	0	108.182	0.26901	0.857637	0.534201	0.00906921	0.692539	0.932992	0.943444	0.0306668	0.999838
LALBA	0	0	0	0	1	0	0	0	171.729	0.644816	0.875652	0.888258	0.00575331	0.718977	0.932992	0.943444	0.0320754	0.999838
MUC4	0	0	0	0	0	0	0	0	0	0.00145191	0.53201	0.00517141	1	0.692539	0.932992	0.943444	0.0323969	0.999838
AL121578.2	0	0	0	0	1	0	0	0	164.814	0.621965	0.896152	0.878029	0.0059917	0.707294	0.932992	0.943444	0.0328671	0.999838
ZNF443	0	6	0	0	0	10.8602	0	0	0	0.00149783	0.755789	0.00528115	1	0.692539	0.932992	0.943444	0.0329735	0.999838
IL4	0	0	0	0	1	0	0	0	159.463	0.597405	0.870437	0.858331	0.00619017	0.699534	0.932992	0.943444	0.0331415	0.999838
URI1	0	2	0	0	1	4.17978	0	0	45.8158	0.107217	0.737881	0.254876	0.020882	0.692539	0.932992	0.943444	0.0331892	0.999838
OR4A5	0	4	0	0	0	16.3471	0	0	0	0.0012633	0.889059	0.00532295	1	0.692539	0.932992	0.943444	0.0331925	0.999838
STARD9	9	2	0	0	0	0.127048	0	0	0	0.00222403	0.12601	0.005467	1	0.692539	0.932992	0.943444	0.0339448	0.999838
TNXB	0	0	0	0	0	0	0	0	0	0.00170039	0.458362	0.00552305	1	0.692539	0.932992	0.943444	0.0342364	0.999838
MPP5	1	0	2	0	0	0	31.9711	31.9711	0	0.282019	0.00569533	0.00559887	1	0.692539	0.932992	0.943444	0.0346301	0.999838
HSPG2	2	0	0	0	0	0	0	0	0	0.0020641	0.362204	0.00573629	1	0.692539	0.932992	0.943444	0.035341	0.999838
NPM3	0	0	0	0	1	0	0	0	137.191	0.544748	0.864073	0.820322	0.00718008	0.692539	0.932992	0.943444	0.0361321	0.999838
HIST1H2BJ	1	4	0	0	0	27.0112	0	0	0	0.00140303	0.934621	0.00597428	1	0.692539	0.93861	0.943444	0.0365644	0.999838
ODF3L1	0	1	0	0	1	3.71183	0	0	89.2992	0.281078	0.826006	0.546022	0.0109434	0.692539	0.932992	0.943444	0.0365698	0.999838
C3orf20	8	0	0	0	0	0	0	0	0	0.00194537	0.281141	0.0060136	1	0.692539	0.932992	0.943444	0.0367655	0.999838
SLC12A5	0	0	0	2	0	0	18.8316	18.8316	0	0.132919	0.00517463	0.00605838	1	0.692539	0.932992	0.943444	0.0369943	0.999838
CIB3	0	0	0	0	1	0	0	0	130.624	0.547395	0.84042	0.817688	0.00753544	0.692539	0.932992	0.943444	0.0375207	0.999838
CSN1S1	0	0	0	0	1	0	0	0	132.028	0.580644	0.783744	0.826747	0.00745651	0.695867	0.932992	0.943444	0.0375361	0.999838
OR10K2	0	1	0	0	1	4.25129	0	0	78.4577	0.242691	0.898683	0.501299	0.0124167	0.692539	0.932992	0.943444	0.0378404	0.999838
ADAMTS20	0	0	0	1	1	0	4.78805	4.78805	12.8505	0.0734572	0.213142	0.0928296	0.0671768	0.692539	0.932992	0.943444	0.0378988	0.999838
OR2M7	0	4	0	0	0	15.5264	0	0	0	0.00151809	0.885502	0.00629233	1	0.692539	0.932992	0.943444	0.0381845	0.999838
CUBN	1	1	3	0	0	0.321765	9.50465	9.50465	0	0.162819	0.00655713	0.00644209	1	0.692539	0.932992	0.943444	0.0389418	0.999838
KIF2B	0	6	0	0	0	9.86789	0	0	0	0.00170443	0.804598	0.00647794	1	0.692539	0.932992	0.943444	0.0391226	0.999838
C20orf203	0	0	0	0	1	0	0	0	125.935	0.556002	0.87861	0.831104	0.00781146	0.6931	0.932992	0.943444	0.0391941	0.999838
KERA	0	4	0	0	0	15.0523	0	0	0	0.00164095	0.841685	0.00652432	1	0.692539	0.932992	0.943444	0.0393561	0.999838
HERC2	0	0	0	0	0	0	0	0	0	0.00240026	0.358119	0.00654015	1	0.692539	0.932992	0.943444	0.0394358	0.999838
OR51S1	0	1	0	0	1	3.91785	0	0	75.7941	0.265169	0.874452	0.530854	0.0128415	0.692539	0.932992	0.943444	0.0408223	0.999838
NUDT16	0	0	0	0	1	0	0	0	107.707	0.463963	0.882423	0.756468	0.00910841	0.692539	0.932992	0.943444	0.0411873	0.999838
RNASE9	0	0	0	0	1	0	0	0	116.385	0.547364	0.875644	0.824255	0.00844117	0.692539	0.932992	0.943444	0.0415228	0.999838
CDC6	0	5	0	0	0	11.3908	0	0	0	0.00199422	0.760488	0.0070452	1	0.692539	0.932992	0.943444	0.0419571	0.999838
TIAM2	0	5	0	0	1	3.2286	0	0	14.1868	0.0488788	0.594622	0.114719	0.0616263	0.692539	0.932992	0.943444	0.0420786	0.999838
CAD	0	0	0	0	1	0	0	0	11.032	0.0365978	0.537884	0.0930841	0.0765698	0.692539	0.932992	0.943444	0.042364	0.999838
KRTAP10-1	0	4	0	0	0	14.3323	0	0	0	0.00177353	0.870419	0.00720008	1	0.692539	0.932992	0.943444	0.0427229	0.999838
OTC	0	4	0	0	0	14.0452	0	0	0	0.00195597	0.783828	0.00721575	1	0.692539	0.932992	0.943444	0.0428001	0.999838
LGALS14	0	3	0	0	0	20.0918	0	0	0	0.00181261	0.849357	0.0072681	1	0.692539	0.932992	0.943444	0.0430581	0.999838
TPSD1	0	0	0	0	1	0	0	0	101.059	0.473272	0.837874	0.757224	0.0096956	0.692539	0.932992	0.943444	0.0434204	0.999838
NKX6-2	0	0	0	0	1	0	0	0	88.3355	0.373973	0.874253	0.665156	0.0110601	0.692539	0.932992	0.943444	0.0434937	0.999838
CHD8	0	1	0	0	2	0.437431	0	0	19.0219	0.337875	0.492886	0.499399	0.0147433	0.692539	0.932992	0.943444	0.0435239	0.999838
MAP2	6	0	0	0	0	0	0	0	0	0.00219047	0.324177	0.00740329	1	0.692539	0.932992	0.943444	0.0437226	0.999838
KIF1A	0	0	0	0	1	0	0	0	13.6429	0.047404	0.543818	0.116513	0.0637703	0.692539	0.932992	0.943444	0.0438539	0.999838
OR2T35	0	1	0	0	1	3.49361	0	0	75.7941	0.299966	0.896386	0.579464	0.0128415	0.692539	0.932992	0.943444	0.0439084	0.999838
MYCT1	0	0	0	0	1	0	0	0	104.056	0.532259	0.850174	0.808254	0.00942176	0.692539	0.932992	0.943444	0.044759	0.999838
KRTAP4-16	0	0	0	0	1	0	0	0	104.056	0.522806	0.895937	0.808373	0.00942176	0.692539	0.932992	0.943444	0.0447645	0.999838
UTP20	1	0	0	0	1	0	0	0	8.81453	0.0341845	0.478054	0.0825479	0.0923404	0.692539	0.932992	0.943444	0.0447948	0.999838
PLEKHF1	0	0	0	0	1	0	0	0	87.7046	0.395353	0.873283	0.688028	0.0111378	0.692539	0.932992	0.943444	0.0449928	0.999838
NRAS	0	3	0	0	0	19.6016	0	0	0	0.00191857	0.858369	0.00771431	1	0.692539	0.932992	0.943444	0.0452419	0.999838
NIPA2	2	0	0	0	1	0	0	0	68.0257	0.288702	0.74922	0.54953	0.0142647	0.692539	0.932992	0.943444	0.045847	0.999838
ODAPH	0	3	0	0	0	19.5338	0	0	0	0.00194372	0.866773	0.0078534	1	0.692539	0.932992	0.943444	0.0459173	0.999838
WISP3	0	4	0	0	0	13.8848	0	0	0	0.00206961	0.81198	0.00785438	1	0.692539	0.932992	0.943444	0.0459221	0.999838
SHOX	0	0	0	0	1	0	0	0	83.8132	0.388742	0.835928	0.675108	0.0116424	0.692539	0.932992	0.943444	0.0459489	0.999838
ODF1	0	0	0	0	1	0	0	0	97.8378	0.506185	0.839152	0.785392	0.0100082	0.692539	0.932992	0.943444	0.0459509	0.999838
NBPF20	0	0	0	0	0	0	0	0	0	0.003521	0.279266	0.00788204	1	0.692539	0.932992	0.943444	0.0460561	0.999838
CACNA1D	0	0	0	0	1	0	0	0	11.2545	0.0434503	0.513292	0.105128	0.0752814	0.692539	0.932992	0.943444	0.0462119	0.999838
PNPLA4	0	0	0	0	1	0	0	0	96.6822	0.507612	0.828067	0.784211	0.0101253	0.692539	0.932992	0.943444	0.0463383	0.999838
CPSF4	0	0	0	0	1	0	0	0	90.9529	0.462041	0.809496	0.741166	0.0107489	0.692539	0.932992	0.943444	0.0464657	0.999838
ANO2	0	0	0	2	0	0	17.8481	17.8481	0	0.174511	0.0059805	0.0082485	1	0.692539	0.932992	0.943444	0.0478225	0.999838
TMEM99	0	0	0	0	1	0	0	0	94.8157	0.525177	0.872874	0.806817	0.0103203	0.692539	0.932992	0.943444	0.0481969	0.999838
ANKHD1-EIF4EBP3	0	0	0	0	1	0	0	0	9.38017	0.0377365	0.535722	0.0953508	0.0877273	0.692539	0.932992	0.943444	0.04838	0.999838
ITGA6	0	5	1	1	0	5.05114	16.846	16.846	0	0.0174187	0.00672145	0.00838334	1	0.692539	0.932992	0.943444	0.0484684	0.999838
PPIAL4D	0	3	0	0	0	19.2811	0	0	0	0.00203279	0.914329	0.00840574	1	0.692539	0.932992	0.943444	0.0485754	0.999838
KNDC1	0	0	0	0	1	0	0	0	14.0327	0.0538312	0.599673	0.135782	0.0622187	0.692539	0.932992	0.943444	0.048778	0.999838
ORAI3	0	0	0	0	1	0	0	0	82.9638	0.433081	0.884779	0.727767	0.0117588	0.692539	0.932992	0.943444	0.0492999	0.999838
LAMA5	4	0	0	0	0	0	0	0	0	0.00298294	0.338744	0.00857202	1	0.692539	0.932992	0.943444	0.0493684	0.999838
FAT3	3	0	1	0	0	0	3.8368	3.8368	0	0.00446745	0.30964	0.00861084	1	0.692539	0.932992	0.943444	0.0495531	0.999838
ZNF91	0	3	2	0	0	3.29653	27.1119	27.1119	0	0.102459	0.00270325	0.00864995	1	0.692539	0.932992	0.943444	0.049739	0.999838
EBLN2	0	0	0	0	1	0	0	0	89.9534	0.513594	0.877694	0.798349	0.0108656	0.692539	0.932992	0.943444	0.0498558	0.999838
GNPDA2	0	0	0	0	1	0	0	0	88.6544	0.510775	0.846322	0.790554	0.0110212	0.692539	0.932992	0.943444	0.0500375	0.999838
CAT	2	0	0	0	1	0	0	0	46.51	0.20597	0.667221	0.424893	0.0205836	0.692539	0.932992	0.943444	0.0501938	0.999838
LDLRAP1	0	0	0	0	1	0	0	0	79.4734	0.432332	0.810265	0.713841	0.0122621	0.692539	0.932992	0.943444	0.0502287	0.999838
ASNA1	0	1	0	0	1	2.9974	0	0	70.3647	0.352974	0.830308	0.634872	0.0138041	0.692539	0.932992	0.943444	0.0502791	0.999838
OXGR1	1	1	0	0	1	3.59687	0	0	72.6547	0.372805	0.864015	0.656452	0.013381	0.692539	0.932992	0.943444	0.0503747	0.999838
ANKHD1	0	0	0	0	1	0	0	0	9.65681	0.0408416	0.545965	0.102942	0.085636	0.692539	0.932992	0.943444	0.0505241	0.999838
CLEC4E	0	3	0	0	0	18.3953	0	0	0	0.00226423	0.836835	0.00883885	1	0.692539	0.932992	0.943444	0.0506342	0.999838
SIRT5	1	0	0	0	1	0	0	0	78.9623	0.441138	0.788095	0.716926	0.0123394	0.692539	0.932992	0.943444	0.0506701	0.999838
C6orf106	0	0	0	0	1	0	0	0	82.1314	0.466649	0.825978	0.748923	0.011875	0.692539	0.932992	0.943444	0.0508923	0.999838
ATP1B1	0	0	0	0	1	0	0	0	80.7805	0.46664	0.790634	0.740669	0.0120686	0.692539	0.932992	0.943444	0.0511065	0.999838
ZNF672	0	0	0	0	1	0	0	0	54.2103	0.251969	0.814806	0.504792	0.0177667	0.692539	0.932992	0.943444	0.0512464	0.999838
CAVIN1	0	0	0	0	1	0	0	0	62.8063	0.307454	0.864269	0.585435	0.0154124	0.692539	0.932992	0.943444	0.0515029	0.999838
CNMD	0	4	0	0	0	12.9461	0	0	0	0.00243419	0.799487	0.00902796	1	0.692539	0.932992	0.943444	0.0515264	0.999838
CPSF1	0	0	0	0	1	0	0	0	17.0064	0.0725322	0.596497	0.173333	0.0524829	0.692539	0.932992	0.943444	0.0518513	0.999838
ZNF691	0	0	0	0	1	0	0	0	77.7129	0.43588	0.855893	0.726118	0.0125327	0.692539	0.932992	0.943444	0.0518662	0.999838
CFDP1	0	0	0	0	1	0	0	0	81.8576	0.490563	0.802002	0.764078	0.0119137	0.692539	0.932992	0.943444	0.0518795	0.999838
CENPE	0	0	0	0	1	0	0	0	9.08855	0.0443421	0.466948	0.101638	0.0900461	0.692539	0.932992	0.943444	0.0521099	0.999838
HOXA1	0	0	0	0	1	0	0	0	73.0871	0.406873	0.844497	0.69545	0.013304	0.692539	0.932992	0.943444	0.0525797	0.999838
GULP1	0	0	0	0	1	0	0	0	80.5157	0.490547	0.807321	0.765365	0.0121073	0.692539	0.932992	0.943444	0.0526463	0.999838
ZNF764	1	0	0	0	1	0	0	0	60.0422	0.306212	0.836345	0.579953	0.0160983	0.692539	0.932992	0.943444	0.0529727	0.999838
SHROOM4	0	4	0	0	1	3.2191	0	0	16.4373	0.07278	0.664196	0.173073	0.0541026	0.692539	0.932992	0.943444	0.0531008	0.999838
RAI1	0	0	0	0	1	0	0	0	12.8774	0.0526921	0.67222	0.139969	0.0670549	0.692539	0.932992	0.943444	0.053203	0.999838
TGFB1	0	0	0	0	1	0	0	0	62.8063	0.342689	0.786656	0.61459	0.0154124	0.692539	0.932992	0.943444	0.0536074	0.999838
MARVELD3	0	0	0	0	1	0	0	0	59.7501	0.318837	0.785877	0.586398	0.0161744	0.692539	0.932992	0.943444	0.0536649	0.999838
TRIB1	0	0	0	0	1	0	0	0	65.8372	0.360768	0.834282	0.644362	0.0147245	0.692539	0.932992	0.943444	0.05368	0.999838
ANKK1	0	6	0	0	0	8.22171	0	0	0	0.00271702	0.759129	0.00954747	1	0.692539	0.932992	0.943444	0.0539573	0.999838
ATRX	0	0	0	0	1	0	0	0	9.85049	0.0482183	0.505631	0.113866	0.0842306	0.692539	0.932992	0.943444	0.0541599	0.999838
OR6P1	0	0	0	0	1	0	0	0	77.2241	0.470053	0.892049	0.763276	0.0126099	0.692539	0.932992	0.943444	0.0543169	0.999838
OR2F2	0	0	0	0	1	0	0	0	77.2241	0.474427	0.870553	0.764066	0.0126099	0.692539	0.932992	0.943444	0.0543631	0.999838
GPR171	0	0	0	0	1	0	0	0	76.7415	0.477922	0.853067	0.764181	0.0126871	0.692539	0.932992	0.943444	0.0546436	0.999838
TUSC3	0	0	0	0	1	0	0	0	70.3647	0.425535	0.789351	0.702454	0.0138041	0.692539	0.932992	0.943444	0.0546504	0.999838
SYT5	0	0	0	0	1	0	0	0	63.4555	0.359913	0.800069	0.636884	0.0152597	0.692539	0.932992	0.943444	0.0547521	0.999838
ZFP36L2	1	0	0	0	1	0	0	0	49.6107	0.246348	0.856153	0.50239	0.0193483	0.692539	0.932992	0.943444	0.0547601	0.999838
MAGEF1	0	4	0	0	0	12.7999	0	0	0	0.00247086	0.862339	0.00972146	1	0.692539	0.932992	0.943444	0.0547651	0.999838
TMEM185B	0	0	0	0	1	0	0	0	69.9637	0.411373	0.847391	0.700519	0.0138809	0.692539	0.932992	0.943444	0.0547761	0.999838
SALL4	7	0	0	0	0	0	0	0	0	0.00279929	0.427851	0.00977385	1	0.692539	0.932992	0.943444	0.0550077	0.999838
ELF3	0	0	0	0	1	0	0	0	66.0142	0.393882	0.777384	0.668024	0.0146862	0.692539	0.932992	0.943444	0.0551783	0.999838
ST3GAL4	0	4	0	0	0	12.4058	0	0	0	0.00271828	0.784254	0.00983708	1	0.692539	0.932992	0.943444	0.0553001	0.999838
FZD8	0	0	0	0	1	0	0	0	35.3342	0.165486	0.81759	0.372215	0.0267366	0.692539	0.932992	0.943444	0.0558294	0.999838
RBMX	1	0	0	0	1	0	0	0	62.6461	0.371304	0.776885	0.644165	0.0154506	0.692539	0.932992	0.943444	0.0558338	0.999838
NEUROD4	0	0	0	0	1	0	0	0	73.9677	0.468324	0.86081	0.757042	0.01315	0.692539	0.932992	0.943444	0.0558447	0.999838
APOBEC3F	0	0	0	0	1	0	0	0	65.6612	0.404031	0.772485	0.677094	0.0147627	0.692539	0.932992	0.943444	0.0560322	0.999838
LRRC18	3	1	0	0	1	1.08882	0	0	93.7301	0.942813	0.799055	0.964844	0.0104373	0.952503	0.932992	0.966281	0.0563754	0.999838
POLR2M	1	0	0	0	1	0	0	0	66.5509	0.410592	0.819199	0.694428	0.0145713	0.692539	0.932992	0.943444	0.0565978	0.999838
TMEM26	0	0	0	0	1	0	0	0	66.5509	0.414475	0.807081	0.69574	0.0145713	0.692539	0.932992	0.943444	0.0566856	0.999838
MORF4L1	0	0	0	0	1	0	0	0	67.6509	0.437217	0.764558	0.707061	0.0143414	0.692539	0.932992	0.943444	0.0566966	0.999838
MCM3AP	1	0	0	0	1	0	0	0	12.3964	0.0592049	0.594308	0.146374	0.0692987	0.692539	0.932992	0.943444	0.0567115	0.999838
TOP2B	0	0	2	0	0	0	13.1053	13.1053	0	0.107924	0.0109347	0.0101445	1	0.692539	0.932992	0.943444	0.0567163	0.999838
LRRC28	0	0	0	0	1	0	0	0	66.7317	0.424279	0.778443	0.698518	0.014533	0.692539	0.932992	0.943444	0.0567485	0.999838
CDC42EP1	0	0	0	0	1	0	0	0	62.6461	0.367554	0.868485	0.657266	0.0154506	0.692539	0.932992	0.943444	0.0567649	0.999838
WWTR1	0	0	0	0	1	0	0	0	61.2401	0.370718	0.804953	0.649782	0.0157937	0.692539	0.932992	0.943444	0.0572571	0.999838
SOX9	0	0	0	0	1	0	0	0	48.1515	0.261163	0.802858	0.515585	0.0199106	0.692539	0.932992	0.943444	0.0572713	0.999838
DMTN	0	0	0	0	1	0	0	0	60.4859	0.375226	0.753773	0.642533	0.0159842	0.692539	0.932992	0.943444	0.0572931	0.999838
CACNA2D3	0	0	2	0	0	0	15.3705	15.3705	0	0.16123	0.0079981	0.0102924	1	0.692539	0.932992	0.943444	0.057394	0.999838
XPO7	0	0	2	0	0	0	15.6918	15.6918	0	0.170997	0.00780472	0.0103495	1	0.692539	0.932992	0.943444	0.0576551	0.999838
RBM23	1	0	0	0	1	0	0	0	55.812	0.336968	0.753935	0.60044	0.017275	0.692539	0.932992	0.943444	0.0577608	0.999838
TM6SF1	0	0	0	0	1	0	0	0	66.1921	0.438016	0.778495	0.711559	0.0146479	0.692539	0.932992	0.943444	0.0579902	0.999838
CELF6	0	0	0	0	1	0	0	0	50.9487	0.295574	0.767463	0.553913	0.0188599	0.692539	0.932992	0.943444	0.0580992	0.999838
GRIPAP1	2	0	0	0	1	0	0	0	29.1654	0.154027	0.551125	0.326434	0.0320215	0.692539	0.932992	0.943444	0.0581273	0.999838
UPP2	1	0	0	0	1	0	0	0	65.4861	0.425185	0.810824	0.707076	0.014801	0.692539	0.932992	0.943444	0.0581845	0.999838
RP1L1	0	10	0	0	0	4.57345	0	0	0	0.00368205	0.604947	0.0105231	1	0.692539	0.932992	0.943444	0.0584472	0.999838
LACTBL1	0	0	0	0	1	0	0	0	44.8945	0.246507	0.813017	0.496849	0.0212918	0.692539	0.932992	0.943444	0.0587008	0.999838
ZACN	0	0	0	0	1	0	0	0	59.4607	0.377702	0.780548	0.65188	0.0162505	0.692539	0.932992	0.943444	0.0587671	0.999838
CCNL2	0	0	0	0	1	0	0	0	47.1349	0.274912	0.751983	0.524152	0.0203221	0.692539	0.932992	0.943444	0.0590328	0.999838
DNAJA2	0	0	0	0	1	0	0	0	59.4607	0.386842	0.778244	0.660952	0.0162505	0.692539	0.932992	0.943444	0.0594364	0.999838
TEX44	0	0	0	0	1	0	0	0	62.0133	0.396409	0.873085	0.68911	0.0156031	0.692539	0.932992	0.943444	0.0594885	0.999838
GCOM1	2	0	0	0	1	0	0	0	32.0591	0.17452	0.600512	0.368072	0.0293042	0.692539	0.932992	0.943444	0.0596415	0.999838
SPOPL	0	0	0	0	1	0	0	0	62.4867	0.425362	0.766935	0.696526	0.0154887	0.692539	0.932992	0.943444	0.0596517	0.999838
B3GNT3	0	1	0	0	1	2.40115	0	0	65.8372	0.444425	0.850045	0.733236	0.0147245	0.692539	0.932992	0.943444	0.0596889	0.999838
TRAF1	1	0	0	0	1	0	0	0	58.8903	0.37925	0.801918	0.65834	0.0164026	0.692539	0.932992	0.943444	0.0596977	0.999838
DNAH10	0	0	0	0	0	0	0	0	0	0.0039966	0.379862	0.0107995	1	0.692539	0.932992	0.943444	0.0597025	0.999838
PGBD5	1	0	0	0	1	0	0	0	46.7758	0.27185	0.79414	0.528487	0.0204715	0.692539	0.932992	0.943444	0.0597904	0.999838
CCKAR	0	0	0	0	1	0	0	0	57.2431	0.359517	0.835304	0.643134	0.0168582	0.692539	0.932992	0.943444	0.0598951	0.999838
ADH7	0	0	0	0	1	0	0	0	62.1703	0.416694	0.812085	0.699025	0.015565	0.692539	0.932992	0.943444	0.0600681	0.999838
GTPBP10	0	0	0	0	1	0	0	0	63.2919	0.437501	0.784815	0.712701	0.0152979	0.692539	0.932992	0.943444	0.0601698	0.999838
FTHL17	0	1	1	0	0	5.01884	136.124	136.124	0	0.20241	0.00510512	0.010917	1	0.692539	0.932992	0.943444	0.060234	0.999838
TFG	1	1	0	0	1	2.99957	0	0	61.2401	0.434457	0.772063	0.691656	0.0157937	0.692539	0.932992	0.943444	0.0602647	0.999838
ETNK1	0	0	0	0	1	0	0	0	54.2103	0.348976	0.776457	0.619465	0.0177667	0.692539	0.932992	0.943444	0.0606349	0.999838
BECN2	0	0	0	0	1	0	0	0	56.8455	0.364504	0.834294	0.648535	0.0169719	0.692539	0.932992	0.943444	0.0606395	0.999838
TFCP2L1	0	0	0	0	1	0	0	0	51.161	0.331287	0.726203	0.586699	0.0187847	0.692539	0.932992	0.943444	0.060703	0.999838
ATP2B2	1	0	0	0	1	0	0	0	19.7406	0.102237	0.672819	0.240675	0.0458858	0.692539	0.932992	0.943444	0.0608048	0.999838
DEAF1	0	0	0	0	1	0	0	0	43.3874	0.257875	0.75731	0.502676	0.0219979	0.692539	0.932992	0.943444	0.0608692	0.999838
FAM110B	1	1	0	0	1	2.5292	0	0	66.1921	0.472825	0.864813	0.757902	0.0146479	0.692539	0.932992	0.943444	0.0610665	0.999838
TDG	0	0	0	0	1	0	0	0	59.7501	0.415025	0.767722	0.686741	0.0161744	0.692539	0.932992	0.943444	0.0610934	0.999838
MYH4	0	0	0	0	1	0	0	0	12.6584	0.0713663	0.541194	0.163275	0.0680583	0.692539	0.932992	0.943444	0.0611139	0.999838
TMPRSS5	0	0	0	0	1	0	0	0	53.6185	0.354046	0.757177	0.620487	0.0179556	0.692539	0.932992	0.943444	0.0612444	0.999838
MDN1	0	1	0	0	1	0.215071	0	0	4.38758	0.039817	0.300634	0.0707557	0.157564	0.692539	0.932992	0.943444	0.0612774	0.999838
KIF13A	1	0	0	0	1	0	0	0	13.303	0.0763032	0.533761	0.171259	0.0651883	0.692539	0.932992	0.943444	0.0613471	0.999838
CHPF	0	0	0	0	1	0	0	0	31.646	0.171725	0.774071	0.377152	0.0296636	0.692539	0.932992	0.943444	0.0614532	0.999838
RGMB	0	0	0	0	1	0	0	0	51.2678	0.323533	0.820738	0.59871	0.0187471	0.692539	0.932992	0.943444	0.0616166	0.999838
MEIS1	0	0	0	0	1	0	0	0	52.9252	0.347195	0.782223	0.618754	0.018182	0.692539	0.932992	0.943444	0.0617339	0.999838
UBR2	2	0	0	0	1	0	0	0	13.9848	0.0817527	0.467904	0.180523	0.0624054	0.692539	0.932992	0.943444	0.0618031	0.999838
MRS2	1	0	0	0	1	0	0	0	54.938	0.375587	0.755841	0.643463	0.0175399	0.692539	0.932992	0.943444	0.0618959	0.999838
KDM5C	0	0	0	0	1	0	0	0	15.7318	0.0870647	0.60305	0.202074	0.0562551	0.692539	0.932992	0.943444	0.0622606	0.999838
ZNF335	1	0	0	0	1	0	0	0	18.2854	0.100271	0.634514	0.231399	0.0491752	0.692539	0.932992	0.943444	0.0623117	0.999838
ZNF679	0	0	0	0	1	0	0	0	59.605	0.428723	0.812297	0.710821	0.0162125	0.692539	0.932992	0.943444	0.0629601	0.999838
TRIM64B	0	1	0	0	1	2.80022	0	0	54.5717	0.379098	0.787999	0.655099	0.0176534	0.692539	0.932992	0.943444	0.0631409	0.999838
CLASP1	1	0	0	0	1	0	0	0	15.9566	0.0943992	0.56076	0.208452	0.0555506	0.692539	0.932992	0.943444	0.0632074	0.999838
PDZD7	0	0	0	0	1	0	0	0	23.7498	0.133798	0.689212	0.300019	0.0387475	0.692539	0.932992	0.943444	0.0634097	0.999838
ALDH1A3	0	0	0	0	1	0	0	0	47.8699	0.319146	0.765409	0.582318	0.0200229	0.692539	0.932992	0.943444	0.0635642	0.999838
LZTR1	0	0	0	0	1	0	0	0	29.2001	0.173499	0.686482	0.365063	0.031986	0.692539	0.932992	0.943444	0.0636407	0.999838
GALNT16	0	0	0	0	1	0	0	0	43.9307	0.291503	0.720701	0.537813	0.021738	0.692539	0.932992	0.943444	0.0637035	0.999838
ZSCAN22	0	0	0	0	1	0	0	0	49.9132	0.33514	0.803138	0.609242	0.0192357	0.692539	0.932992	0.943444	0.0638289	0.999838
SLC1A6	0	0	0	0	1	0	0	0	43.4642	0.275161	0.802346	0.534328	0.0219608	0.692539	0.932992	0.943444	0.063896	0.999838
VRK3	0	0	0	0	1	0	0	0	51.6995	0.367331	0.744815	0.631721	0.0185965	0.692539	0.932992	0.943444	0.0639561	0.999838
ZNF485	1	0	0	0	1	0	0	0	55.5594	0.397267	0.802487	0.677345	0.0173507	0.692539	0.932992	0.943444	0.0639767	0.999838
AGMO	0	0	0	0	1	0	0	0	55.0612	0.405395	0.756621	0.674247	0.0175021	0.692539	0.932992	0.943444	0.0641912	0.999838
BICD2	1	0	0	0	1	0	0	0	28.6884	0.166128	0.756244	0.365331	0.0325186	0.692539	0.932992	0.943444	0.0645432	0.999838
GYS1	1	0	0	0	1	0	0	0	33.2754	0.207745	0.701322	0.420175	0.028295	0.692539	0.932992	0.943444	0.064582	0.999838
LRIG1	0	1	0	2	0	0.917208	24.0931	24.0931	0	0.930128	0.00305905	0.0119058	1	0.941842	0.932992	0.943444	0.0646572	0.999838
ZNF317	1	0	0	0	1	0	0	0	41.2035	0.265351	0.771249	0.515521	0.0231086	0.692539	0.932992	0.943444	0.0646889	0.999838
ZBTB17	0	0	0	0	1	0	0	0	30.2802	0.181833	0.726008	0.385701	0.030917	0.692539	0.932992	0.943444	0.0647409	0.999838
TEX30	0	3	0	0	0	16.4135	0	0	0	0.00308849	0.856587	0.0119344	1	0.692539	0.932992	0.943444	0.064784	0.999838
CALCOCO2	0	1	0	0	1	2.76903	0	0	52.1386	0.383557	0.745745	0.649076	0.0184459	0.692539	0.932992	0.943444	0.0649537	0.999838
PWP1	0	0	0	0	1	0	0	0	48.9189	0.350506	0.736728	0.611204	0.0196109	0.692539	0.932992	0.943444	0.0650134	0.999838
ZFP91	0	0	0	0	1	0	0	0	43.0075	0.290726	0.737743	0.54108	0.0221834	0.692539	0.932992	0.943444	0.0650875	0.999838
ZNF112	2	0	0	0	1	0	0	0	26.8679	0.15787	0.636579	0.347341	0.0345668	0.692539	0.932992	0.943444	0.0651027	0.999838
PCDHGA8	7	0	0	0	0	0	0	0	0	0.00342328	0.468133	0.0120118	1	0.692539	0.932992	0.943444	0.0651263	0.999838
IFT172	1	0	2	0	0	0	10.3856	10.3856	0	0.0784688	0.0272071	0.0120152	1	0.692539	0.932992	0.943444	0.0651416	0.999838
PDE10A	0	0	0	0	1	0	0	0	23.255	0.137808	0.679153	0.305236	0.0395059	0.692539	0.932992	0.943444	0.0653332	0.999838
GGT7	0	0	0	0	1	0	0	0	37.0396	0.238794	0.742005	0.473296	0.0255701	0.692539	0.932992	0.943444	0.0655257	0.999838
DNAH1	1	0	0	0	0	0	0	0	0	0.00447823	0.386657	0.0121043	1	0.692539	0.932992	0.943444	0.0655352	0.999838
OSBPL5	0	0	0	0	1	0	0	0	27.906	0.174143	0.67202	0.363099	0.0333683	0.692539	0.932992	0.943444	0.0655867	0.999838
WDR25	0	0	0	0	1	0	0	0	45.0592	0.308056	0.780696	0.572208	0.0212174	0.692539	0.932992	0.943444	0.0656959	0.999838
NUP210L	0	0	0	0	1	0	0	0	13.0001	0.0798696	0.565898	0.182944	0.0665057	0.692539	0.932992	0.943444	0.065811	0.999838
MEF2A	0	0	0	0	1	0	0	0	48.5322	0.351139	0.760011	0.617965	0.0197608	0.692539	0.932992	0.943444	0.0660076	0.999838
BAG5	0	0	0	0	1	0	0	0	50.2194	0.36054	0.812007	0.639999	0.019123	0.692539	0.932992	0.943444	0.0661276	0.999838
ZNF512B	0	0	0	0	1	0	0	0	27.4997	0.171489	0.689867	0.362564	0.0338273	0.692539	0.932992	0.943444	0.0662415	0.999838
MFSD14A	0	0	0	0	1	0	0	0	50.0148	0.372487	0.756053	0.640227	0.0191981	0.692539	0.932992	0.943444	0.0663585	0.999838
NARS	0	0	0	0	1	0	0	0	44.7309	0.326994	0.705749	0.575992	0.0213662	0.692539	0.932992	0.943444	0.0664271	0.999838
IQCD	0	1	0	0	1	2.56993	0	0	54.5717	0.414454	0.81833	0.698114	0.0176534	0.692539	0.932992	0.943444	0.0665031	0.999838
FBXO15	0	0	0	0	1	0	0	0	48.0573	0.349523	0.76783	0.61806	0.019948	0.692539	0.932992	0.943444	0.0665252	0.999838
GNL3L	0	0	0	0	1	0	0	0	42.1223	0.29395	0.74412	0.546627	0.0226279	0.692539	0.932992	0.943444	0.0667007	0.999838
DNAJC1	0	0	0	0	1	0	0	0	44.2473	0.321007	0.727852	0.575241	0.0215894	0.692539	0.932992	0.943444	0.0669205	0.999838
ZNF141	0	0	0	0	1	0	0	0	51.6995	0.387001	0.809197	0.668095	0.0185965	0.692539	0.932992	0.943444	0.0669431	0.999838
SRGAP3	1	0	0	0	1	0	0	0	22.3248	0.138426	0.661187	0.30309	0.041015	0.692539	0.932992	0.943444	0.0669738	0.999838
MAOB	0	0	0	0	1	0	0	0	47.1349	0.351178	0.742134	0.613406	0.0203221	0.692539	0.932992	0.943444	0.0671249	0.999838
ZNF772	1	0	0	0	1	0	0	0	50.1169	0.371385	0.807298	0.650991	0.0191606	0.692539	0.932992	0.943444	0.0671586	0.999838
RUSC2	0	0	0	0	1	0	0	0	16.1881	0.0965665	0.657451	0.227867	0.0548438	0.692539	0.932992	0.943444	0.0672626	0.999838
KLC1	0	0	0	0	1	0	0	0	38.3707	0.270989	0.710331	0.509238	0.024728	0.692539	0.932992	0.943444	0.06768	0.999838
DENND2C	0	6	0	0	0	7.61987	0	0	0	0.00429391	0.673183	0.012615	1	0.692539	0.932992	0.943444	0.0677787	0.999838
DCTN1	0	0	0	0	1	0	0	0	19.2004	0.122956	0.614852	0.268149	0.0470541	0.692539	0.932992	0.943444	0.0677897	0.999838
EOMES	1	0	0	0	1	0	0	0	34.7837	0.230318	0.761132	0.465029	0.0271363	0.692539	0.932992	0.943444	0.0677968	0.999838
ZNF165	0	0	0	0	1	0	0	0	50.5294	0.386873	0.791911	0.664197	0.0190103	0.692539	0.932992	0.943444	0.0678294	0.999838
SLC19A3	0	0	0	0	1	0	0	0	48.2461	0.358938	0.799199	0.635618	0.0198731	0.692539	0.932992	0.943444	0.0678519	0.999838
PGR	0	0	0	0	1	0	0	0	26.2926	0.163122	0.742824	0.358311	0.0352689	0.692539	0.932992	0.943444	0.0678759	0.999838
NOP56	0	0	0	0	1	0	0	0	41.2727	0.297403	0.73471	0.548637	0.0230716	0.692539	0.932992	0.943444	0.0679665	0.999838
DNMBP	1	0	0	0	1	0	0	0	15.5623	0.0975786	0.624131	0.224834	0.056798	0.692539	0.932992	0.943444	0.0684562	0.999838
SMAD4	0	0	0	0	1	0	0	0	44.4074	0.330134	0.760281	0.594085	0.021515	0.692539	0.932992	0.943444	0.0685069	0.999838
GABRA4	0	0	0	0	1	0	0	0	44.2473	0.326884	0.77854	0.594434	0.0215894	0.692539	0.932992	0.943444	0.0687322	0.999838
MED14	0	0	0	0	1	0	0	0	16.8779	0.111338	0.589701	0.24342	0.0528402	0.692539	0.932992	0.943444	0.068858	0.999838
ENTPD3	0	0	0	0	1	0	0	0	46.3345	0.352345	0.774495	0.622794	0.0206582	0.692539	0.932992	0.943444	0.0688731	0.999838
ARHGEF25	1	0	0	0	1	0	0	0	39.6085	0.291006	0.719517	0.536892	0.0239933	0.692539	0.932992	0.943444	0.0689426	0.999838
TINAG	0	1	0	0	1	2.47515	0	0	51.4828	0.430812	0.729645	0.69071	0.0186718	0.692539	0.932992	0.943444	0.0690079	0.999838
ATG16L1	0	5	0	0	0	8.72474	0	0	0	0.00418911	0.694253	0.0128983	1	0.692539	0.932992	0.943444	0.0690145	0.999838
RARS2	0	0	0	0	1	0	0	0	42.4133	0.327629	0.69969	0.574922	0.0224799	0.692539	0.932992	0.943444	0.0691269	0.999838
DAAM2	0	0	0	0	1	0	0	0	22.7804	0.149289	0.663488	0.321612	0.0402617	0.692539	0.932992	0.943444	0.0692333	0.999838
TMOD1	1	5	0	0	0	15.4138	0	0	0	0.00390717	0.792747	0.0129591	1	0.692539	0.932992	0.943444	0.0692786	0.999838
ZNF408	0	0	0	0	1	0	0	0	34.06	0.233061	0.760429	0.468824	0.0276801	0.692539	0.932992	0.943444	0.0693571	0.999838
ZNF730	0	0	0	0	1	0	0	0	48.7248	0.382229	0.798849	0.660848	0.0196858	0.692539	0.932992	0.943444	0.0694971	0.999838
AIFM1	0	0	0	0	1	0	0	0	39.9956	0.302479	0.71505	0.549768	0.0237724	0.692539	0.932992	0.943444	0.0697572	0.999838
SLC6A17	1	0	0	0	1	0	0	0	33.7325	0.233233	0.755126	0.468062	0.0279335	0.692539	0.932992	0.943444	0.0697803	0.999838
PRPF40B	0	0	0	0	1	0	0	0	27.4997	0.192282	0.655019	0.386803	0.0338273	0.692539	0.932992	0.943444	0.0698232	0.999838
HCAR2	0	4	0	0	0	11.4603	0	0	0	0.00338052	0.87504	0.0130879	1	0.692539	0.932992	0.943444	0.0698379	0.999838
HKDC1	0	0	0	0	1	0	0	0	26.7508	0.181744	0.689207	0.378467	0.0347074	0.692539	0.932992	0.943444	0.0700446	0.999838
AL139300.1	0	0	0	0	1	0	0	0	33.5024	0.242329	0.701227	0.469026	0.0281143	0.692539	0.932992	0.943444	0.0702645	0.999838
BAZ1B	1	0	0	0	1	0	0	0	16.548	0.109569	0.617298	0.245354	0.0537796	0.692539	0.932992	0.943444	0.070302	0.999838
STAT5B	0	0	0	0	1	0	0	0	31.1641	0.223631	0.68398	0.438982	0.0300941	0.692539	0.932992	0.943444	0.07037	0.999838
ZNF426	0	0	0	0	1	0	0	0	44.2473	0.346793	0.755599	0.612001	0.0215894	0.692539	0.932992	0.943444	0.0703785	0.999838
STK11	0	1	0	0	1	2.06705	0	0	56.5836	0.517033	0.782134	0.78025	0.0170477	0.692539	0.932992	0.943444	0.0707624	0.999838
AR	0	0	0	0	1	0	0	0	26.6637	0.179959	0.724229	0.382426	0.0348127	0.692539	0.932992	0.943444	0.0708133	0.999838
MTO1	1	0	0	0	1	0	0	0	33.5024	0.246032	0.701028	0.473999	0.0281143	0.692539	0.932992	0.943444	0.0708689	0.999838
GALNT15	1	0	0	0	1	0	0	0	38.3707	0.288614	0.743969	0.539899	0.024728	0.692539	0.932992	0.943444	0.0709745	0.999838
GFPT1	0	0	0	0	1	0	0	0	35.0818	0.26651	0.691889	0.498658	0.0269183	0.692539	0.932992	0.943444	0.0712868	0.999838
UGGT1	1	0	0	0	1	0	0	0	15.7823	0.111728	0.568817	0.239996	0.0560952	0.692539	0.932992	0.943444	0.0714574	0.999838
SACS	3	0	1	0	0	0	2.87962	2.87962	0	0.00659226	0.411824	0.0134821	1	0.692539	0.932992	0.943444	0.0715411	0.999838
ZNF257	0	0	0	0	1	0	0	0	43.5413	0.34555	0.77443	0.615123	0.0219237	0.692539	0.932992	0.943444	0.0715572	0.999838
HEATR3	0	0	0	0	1	0	0	0	36.0606	0.271879	0.732174	0.515724	0.026227	0.692539	0.932992	0.943444	0.0717298	0.999838
CEP76	0	0	0	0	1	0	0	0	37.208	0.28919	0.708525	0.531756	0.0254604	0.692539	0.932992	0.943444	0.071785	0.999838
PGA5	0	4	0	0	0	10.6938	0	0	0	0.00382029	0.786941	0.0136041	1	0.692539	0.932992	0.943444	0.0720663	0.999838
SMIM20	0	3	0	0	0	15.1145	0	0	0	0.00354352	0.864726	0.0136391	1	0.692539	0.932992	0.943444	0.0722165	0.999838
MAGEE1	0	0	0	0	1	0	0	0	25.6339	0.172319	0.782931	0.379358	0.0361085	0.692539	0.932992	0.943444	0.0724696	0.999838
PPM1E	0	0	0	0	1	0	0	0	32.4832	0.236864	0.762201	0.474563	0.0289443	0.692539	0.932992	0.943444	0.0726318	0.999838
ZNF805	1	0	0	0	1	0	0	0	39.1039	0.304218	0.772835	0.565825	0.0242874	0.692539	0.932992	0.943444	0.0726599	0.999838
SCFD2	0	0	0	0	1	0	0	0	35.85	0.271077	0.763386	0.521547	0.0263727	0.692539	0.932992	0.943444	0.072712	0.999838
ERICH6	0	0	0	0	1	0	0	0	36.9838	0.289966	0.72586	0.537211	0.0256066	0.692539	0.932992	0.943444	0.0727187	0.999838
YEATS2	1	0	0	0	1	0	0	0	17.2574	0.122078	0.611421	0.265994	0.0517991	0.692539	0.932992	0.943444	0.0728134	0.999838
GOLGA6L2	0	0	0	0	1	0	0	0	26.986	0.200355	0.665714	0.401229	0.0344261	0.692539	0.932992	0.943444	0.0729613	0.999838
HRC	0	0	0	0	1	0	0	0	35.0818	0.2676	0.755014	0.515207	0.0269183	0.692539	0.932992	0.943444	0.0731999	0.999838
PAPOLB	0	0	0	0	1	0	0	0	38.491	0.298171	0.811477	0.565738	0.0246546	0.692539	0.932992	0.943444	0.0735399	0.999838
MTHFD1	0	0	0	0	1	0	0	0	24.0522	0.176462	0.664487	0.365077	0.0382983	0.692539	0.932992	0.943444	0.0736842	0.999838
PQLC3	0	3	0	0	0	14.7876	0	0	0	0.00370537	0.841057	0.0139846	1	0.692539	0.932992	0.943444	0.0736959	0.999838
RHOT1	0	0	0	0	1	0	0	0	35.4874	0.290943	0.678222	0.525348	0.0266275	0.692539	0.932992	0.943444	0.0737135	0.999838
MRE11	0	0	0	0	1	0	0	0	34.4906	0.275027	0.701108	0.51201	0.027354	0.692539	0.932992	0.943444	0.0737853	0.999838
KAT14	0	0	0	0	1	0	0	0	31.3631	0.237021	0.73023	0.468339	0.0299148	0.692539	0.932992	0.943444	0.0738055	0.999838
COL9A1	0	0	0	0	1	0	0	0	26.6348	0.208199	0.628657	0.402969	0.0348479	0.692539	0.932992	0.943444	0.0739436	0.999838
LRCH2	0	0	0	0	1	0	0	0	32.0591	0.255969	0.670927	0.479279	0.0293042	0.692539	0.932992	0.943444	0.0739533	0.999838
CHGB	0	5	0	0	0	8.66891	0	0	0	0.00425568	0.739846	0.0140494	1	0.692539	0.932992	0.943444	0.0739726	0.999838
AK9	5	0	0	0	0	0	0	0	0	0.00496054	0.232245	0.0141041	1	0.692539	0.932992	0.943444	0.0742058	0.999838
DISP1	0	0	0	0	1	0	0	0	16.1031	0.109659	0.68672	0.256431	0.0551011	0.692539	0.932992	0.943444	0.0743145	0.999838
ZNF44	0	0	0	0	1	0	0	0	36.9838	0.297728	0.749303	0.552539	0.0256066	0.692539	0.932992	0.943444	0.0743955	0.999838
NAT10	1	0	0	0	1	0	0	0	23.935	0.181215	0.644734	0.367836	0.0384712	0.692539	0.932992	0.943444	0.0744059	0.999838
UNC5C	1	0	0	0	1	0	0	0	26.349	0.196172	0.699252	0.402546	0.0351987	0.692539	0.932992	0.943444	0.0744826	0.999838
SLC6A14	0	0	0	0	1	0	0	0	38.1917	0.318296	0.726676	0.571746	0.024838	0.692539	0.932992	0.943444	0.0746185	0.999838
TDRD12	0	0	0	0	1	0	0	0	18.3812	0.138402	0.605899	0.292026	0.0489442	0.692539	0.932992	0.943444	0.0750094	0.999838
ZNF471	1	0	0	0	1	0	0	0	39.1663	0.323773	0.77407	0.58977	0.0242507	0.692539	0.932992	0.943444	0.0750491	0.999838
ZNF699	0	0	0	0	1	0	0	0	38.1917	0.31367	0.772819	0.577382	0.024838	0.692539	0.932992	0.943444	0.0752133	0.999838
PIBF1	0	0	0	0	1	0	0	0	32.3975	0.270879	0.660277	0.495227	0.0290163	0.692539	0.932992	0.943444	0.0753349	0.999838
ZNF7	0	0	0	0	1	0	0	0	35.1823	0.281513	0.764698	0.535433	0.0268457	0.692539	0.932992	0.943444	0.0753535	0.999838
CKAP2	0	0	0	0	1	0	0	0	35.9024	0.292253	0.752724	0.546493	0.0263363	0.692539	0.932992	0.943444	0.0754321	0.999838
ZNF665	1	0	0	0	1	0	0	0	36.1668	0.293842	0.761829	0.550518	0.0261541	0.692539	0.932992	0.943444	0.0754563	0.999838
LRRIQ3	0	0	0	0	1	0	0	0	39.2916	0.335243	0.749714	0.597408	0.0241772	0.692539	0.932992	0.943444	0.0756486	0.999838
ZFP37	0	0	0	0	1	0	0	0	38.0144	0.31398	0.779144	0.579117	0.0249479	0.692539	0.932992	0.943444	0.0756661	0.999838
TUT7	1	0	0	0	1	0	0	0	16.4153	0.123813	0.607188	0.268112	0.0541672	0.692539	0.932992	0.943444	0.075984	0.999838
NLRP3	1	0	0	0	1	0	0	0	23.6811	0.176292	0.709898	0.374003	0.0388511	0.692539	0.932992	0.943444	0.076016	0.999838
TDRD15	0	0	0	0	1	0	0	0	12.6911	0.0902269	0.660847	0.216231	0.0679066	0.692539	0.932992	0.943444	0.076663	0.999838
ZNF175	0	0	0	0	1	0	0	0	34.4906	0.28505	0.760316	0.539043	0.027354	0.692539	0.932992	0.943444	0.0769222	0.999838
ZNF630	0	0	0	0	1	0	0	0	37.3211	0.315245	0.780578	0.580953	0.0253873	0.692539	0.932992	0.943444	0.0769385	0.999838
CCDC7	0	0	0	0	1	0	0	0	17.7181	0.146198	0.559941	0.293569	0.0505893	0.692539	0.932992	0.943444	0.0773709	0.999838
USP38	0	6	0	0	0	7.07726	0	0	0	0.00473569	0.706642	0.0148719	1	0.692539	0.932992	0.943444	0.0774572	0.999838
NUFIP2	1	0	0	0	1	0	0	0	35.2834	0.294992	0.779132	0.555618	0.026773	0.692539	0.932992	0.943444	0.0774724	0.999838
ZNF41	0	0	0	0	1	0	0	0	31.4837	0.256131	0.759458	0.500749	0.0298071	0.692539	0.932992	0.943444	0.0776841	0.999838
PLAA	0	0	0	0	1	0	0	0	30.8508	0.254979	0.723539	0.491413	0.0303806	0.692539	0.932992	0.943444	0.077699	0.999838
PRDM9	0	0	0	0	1	0	0	0	27.4383	0.221393	0.704122	0.440533	0.0338978	0.692539	0.932992	0.943444	0.0777145	0.999838
FAM111B	0	0	0	0	1	0	0	0	33.4113	0.276874	0.767198	0.529933	0.0281866	0.692539	0.932992	0.943444	0.0777309	0.999838
MPHOSPH8	0	0	0	0	1	0	0	0	28.5218	0.232413	0.710825	0.457607	0.0326959	0.692539	0.932992	0.943444	0.0778355	0.999838
ZNF585B	0	0	0	0	1	0	0	0	31.8926	0.264709	0.746315	0.50951	0.029448	0.692539	0.932992	0.943444	0.0780126	0.999838
EFHB	0	0	0	0	1	0	0	0	29.4452	0.246159	0.701255	0.474227	0.031737	0.692539	0.932992	0.943444	0.0782077	0.999838
ZNF569	0	0	0	0	1	0	0	0	35.7457	0.30686	0.77301	0.569116	0.0264455	0.692539	0.932992	0.943444	0.0782079	0.999838
SEC23IP	0	0	0	0	1	0	0	0	24.5327	0.199419	0.671285	0.401172	0.0376054	0.692539	0.932992	0.943444	0.0783575	0.999838
ZBTB21	0	0	0	0	1	0	0	0	23.0153	0.175106	0.754216	0.37971	0.0398841	0.692539	0.932992	0.943444	0.0786012	0.999838
RPTN	1	0	0	0	1	0	0	0	31.2832	0.269639	0.703892	0.505848	0.0299865	0.692539	0.932992	0.943444	0.0787027	0.999838
ZBED4	0	7	0	0	0	5.89613	0	0	0	0.0044227	0.75417	0.0151892	1	0.692539	0.932992	0.943444	0.0787889	0.999838
ZFHX3	2	1	1	0	1	0.291537	5.13969	5.13969	6.62993	0.121723	0.198771	0.131459	0.115941	0.692539	0.932992	0.943444	0.0790076	0.999838
TMEM67	0	0	0	0	1	0	0	0	24.6559	0.208805	0.641457	0.407275	0.0374318	0.692539	0.932992	0.943444	0.0790228	0.999838
NCOA7	0	0	0	0	1	0	0	0	26.0416	0.218725	0.674283	0.429697	0.0355841	0.692539	0.932992	0.943444	0.0792123	0.999838
PHF14	0	0	0	0	1	0	0	0	25.877	0.22002	0.657272	0.427181	0.035794	0.692539	0.932992	0.943444	0.0792129	0.999838
C5orf46	0	2	0	0	0	25.8295	0	0	0	0.0039221	0.894766	0.0153018	1	0.692539	0.932992	0.943444	0.0792602	0.999838
HLTF	1	0	0	0	1	0	0	0	24.3141	0.204048	0.658511	0.404845	0.0379174	0.692539	0.932992	0.943444	0.0794643	0.999838
NKAIN4	0	3	0	0	0	14.2414	0	0	0	0.00411969	0.837361	0.0153604	1	0.692539	0.932992	0.943444	0.0795047	0.999838
UTP14C	0	0	0	0	1	0	0	0	32.0173	0.272878	0.769107	0.525085	0.0293401	0.692539	0.932992	0.943444	0.0796955	0.999838
CCDC70	0	3	0	0	0	14.5332	0	0	0	0.00413914	0.844157	0.0154722	1	0.692539	0.932992	0.943444	0.0799711	0.999838
TRABD2A	0	1	0	0	1	1.99701	0	0	48.5322	0.535045	0.775337	0.792052	0.0197608	0.692539	0.932992	0.943444	0.080718	0.999838
CCDC66	0	0	0	0	1	0	0	0	25.877	0.230351	0.650973	0.43969	0.035794	0.692539	0.932992	0.943444	0.0810783	0.999838
IL3RA	0	4	0	0	0	10.1468	0	0	0	0.00453314	0.777641	0.0157538	1	0.692539	0.932992	0.943444	0.0811427	0.999838
SLC17A3	0	4	0	0	0	10.267	0	0	0	0.00468433	0.757563	0.0157868	1	0.692539	0.932992	0.943444	0.0812796	0.999838
SLC9C2	0	0	0	0	1	0	0	0	21.8287	0.186643	0.651503	0.377583	0.0418681	0.692539	0.932992	0.943444	0.0813703	0.999838
TBC1D8B	0	0	0	0	1	0	0	0	21.9066	0.188286	0.652489	0.380269	0.0417318	0.692539	0.932992	0.943444	0.0816217	0.999838
BBS4	0	4	0	0	0	10.0513	0	0	0	0.0048432	0.737908	0.0159103	1	0.692539	0.932992	0.943444	0.0817915	0.999838
UBXN6	2	1	0	0	1	1.09253	0	0	55.5594	0.945056	0.688773	0.917505	0.0173507	0.954079	0.932992	0.943444	0.0818291	0.999838
HNRNPA0	0	4	0	0	0	10.1042	0	0	0	0.00421756	0.865409	0.0159722	1	0.692539	0.932992	0.943444	0.0820476	0.999838
UBXN11	0	1	0	0	1	1.97063	0	0	47.1349	0.542128	0.740782	0.786214	0.0203221	0.692539	0.932992	0.943444	0.0820696	0.999838
DDX23	0	2	0	0	1	2.36345	0	0	29.9114	0.287151	0.661317	0.515597	0.0312739	0.692539	0.932992	0.943444	0.0826779	0.999838
ZNF804B	0	0	0	0	1	0	0	0	18.1906	0.147902	0.707002	0.327089	0.049406	0.692539	0.932992	0.943444	0.0828241	0.999838
ZNF268	0	0	0	0	1	0	0	0	25.9043	0.227705	0.719538	0.45292	0.035759	0.692539	0.932992	0.943444	0.0829719	0.999838
IRF6	0	4	0	0	0	10.1618	0	0	0	0.00478569	0.780312	0.0165513	1	0.692539	0.932992	0.943444	0.0844332	0.999838
CARD6	0	0	0	0	1	0	0	0	23.6583	0.208754	0.727231	0.427048	0.0388856	0.692539	0.932992	0.943444	0.0846573	0.999838
ZNF695	0	4	0	0	0	10.3705	0	0	0	0.00478825	0.79232	0.0167226	1	0.692539	0.932992	0.943444	0.0851345	0.999838
UGT1A4	1	1	0	0	1	2.09236	0	0	45.9014	0.551899	0.802956	0.805931	0.0208447	0.692728	0.932992	0.943444	0.0854488	0.999838
TRRAP	1	0	0	0	0	0	0	0	0	0.00629735	0.404461	0.0169226	1	0.692539	0.932992	0.943444	0.0859518	0.999838
KCNIP4	0	3	0	0	0	13.7381	0	0	0	0.00469077	0.821659	0.0170536	1	0.692539	0.932992	0.943444	0.0864857	0.999838
CACNA1S	5	0	0	0	0	0	0	0	0	0.00570829	0.292187	0.0170983	1	0.692539	0.932992	0.943444	0.0866674	0.999838
FAM193A	4	1	0	0	1	0.238593	0	0	16.1987	0.159991	0.454157	0.314876	0.0548117	0.692539	0.932992	0.943444	0.0873201	0.999838
FRMPD4	1	1	2	0	0	0.833872	22.1672	22.1672	0	0.851389	0.00664997	0.0174287	1	0.8733	0.932992	0.943444	0.0880087	0.999838
IGSF8	0	5	0	0	0	7.97592	0	0	0	0.00521301	0.761718	0.0175301	1	0.692539	0.932992	0.943444	0.0884189	0.999838
CTAGE6	0	5	0	0	0	8.18951	0	0	0	0.00519664	0.768246	0.0175317	1	0.692539	0.932992	0.943444	0.0884254	0.999838
KDM3B	5	0	0	0	0	0	0	0	0	0.00583843	0.310577	0.0177626	1	0.692539	0.932992	0.943444	0.0893575	0.999838
GPNMB	0	1	0	0	1	1.94918	0	0	41.6932	0.548011	0.738573	0.789671	0.0228499	0.692539	0.932992	0.943444	0.0904892	0.999838
UGT2B11	0	4	0	0	0	9.90031	0	0	0	0.00536184	0.779602	0.01832	1	0.692539	0.932992	0.943444	0.0915958	0.999838
MYOT	0	4	0	0	0	9.75715	0	0	0	0.00557306	0.766748	0.018707	1	0.692539	0.932992	0.943444	0.0931394	0.999838
ZNF440	1	1	0	0	1	2.04827	0	0	41.2035	0.571801	0.783379	0.812486	0.0231086	0.693986	0.932992	0.943444	0.0934114	0.999838
TOR1AIP1	0	1	0	0	1	1.80438	0	0	40.9288	0.590959	0.718074	0.810911	0.0232562	0.698222	0.932992	0.943444	0.0937426	0.999838
ZNF479	0	4	0	0	0	9.77673	0	0	0	0.00565809	0.795058	0.0195541	1	0.692539	0.932992	0.943444	0.0964912	0.999838
EXD2	0	1	0	0	1	1.8658	0	0	39.4812	0.572025	0.758139	0.812969	0.0240668	0.693986	0.932992	0.943444	0.0965363	0.999838
ZNF14	0	1	0	0	1	1.92346	0	0	38.1917	0.555224	0.72372	0.789387	0.024838	0.693003	0.932992	0.943444	0.0966983	0.999838
ODC1	0	4	0	0	0	9.48703	0	0	0	0.00564635	0.795644	0.0196197	1	0.692539	0.932992	0.943444	0.0967492	0.999838
AC008676.3	0	1	1	0	0	5.01066	76.105	76.105	0	0.202773	0.00969276	0.0196664	1	0.692539	0.932992	0.943444	0.0969327	0.999838
FNDC9	0	1	1	0	0	5.01066	76.105	76.105	0	0.202773	0.00969276	0.0196664	1	0.692539	0.932992	0.943444	0.0969327	0.999838
GRIP1	0	6	0	0	0	6.15654	0	0	0	0.00707132	0.644318	0.019724	1	0.692539	0.932992	0.943444	0.0971589	0.999838
ZNF442	1	1	0	0	1	1.93497	0	0	39.1039	0.598894	0.762367	0.822953	0.0242874	0.700017	0.932992	0.943444	0.0981912	0.999838
HPR	0	2	1	0	0	6.617	37.1625	37.1625	0	0.0486257	0.0215171	0.0200265	1	0.692539	0.932992	0.943444	0.0983443	0.999838
C10orf71	0	7	0	0	0	5.44522	0	0	0	0.00622618	0.725283	0.020097	1	0.692539	0.932992	0.943444	0.0986198	0.999838
PRKDC	2	0	0	0	0	0	0	0	0	0.00795316	0.380518	0.0201106	1	0.692539	0.932992	0.943444	0.0986728	0.999838
DNAH8	1	1	0	0	1	0.26121	0	0	5.21607	0.0847266	0.351496	0.146617	0.139056	0.692539	0.932992	0.943444	0.0997541	0.999838
ZNF233	0	1	0	0	1	1.9687	0	0	36.598	0.542652	0.768085	0.795487	0.0258622	0.692539	0.932992	0.943444	0.100474	0.999838
HECW1	5	0	0	0	0	0	0	0	0	0.00683246	0.323639	0.0205814	1	0.692539	0.932992	0.943444	0.100506	0.999838
ITIH2	1	2	0	0	1	2.41653	0	0	25.9317	0.354002	0.685243	0.57883	0.0357241	0.692539	0.932992	0.943444	0.100882	0.999838
POTEF	0	6	0	0	0	6.20446	0	0	0	0.00678178	0.701484	0.0208058	1	0.692539	0.932992	0.943444	0.101377	0.999838
PRKAR1B	0	4	0	0	0	9.03304	0	0	0	0.00609529	0.787429	0.0209436	1	0.692539	0.932992	0.943444	0.10191	0.999838
CDKN2AIP	2	1	0	0	1	1.00438	0	0	42.2673	0.997278	0.7138	0.934321	0.0225539	0.99789	0.932992	0.946994	0.102408	0.999838
CELSR1	0	0	0	0	0	0	0	0	0	0.00678659	0.535989	0.0211564	1	0.692539	0.932992	0.943444	0.102732	0.999838
SMPD1	0	1	0	0	1	1.62765	0	0	38.8564	0.65228	0.774678	0.867195	0.0244344	0.722777	0.932992	0.943444	0.102859	0.999838
OR4F6	0	3	0	0	0	12.6158	0	0	0	0.00578334	0.869298	0.0213465	1	0.692539	0.932992	0.943444	0.103464	0.999838
OR10A2	1	4	0	0	0	16.8136	0	0	0	0.00579763	0.899446	0.0213635	1	0.692539	0.932992	0.943444	0.103529	0.999838
ZNF703	0	1	0	0	1	1.36243	0	0	41.5521	0.768666	0.855146	0.941843	0.0229238	0.802553	0.932992	0.950123	0.104401	0.999838
RYR2	7	2	0	0	0	0.158413	0	0	0	0.0110931	0.111154	0.0217469	1	0.692539	0.932992	0.943444	0.105	0.999838
OR2A25	0	3	0	0	0	12.361	0	0	0	0.005885	0.881306	0.0218484	1	0.692539	0.932992	0.943444	0.105389	0.999838
GIGYF1	0	6	0	0	0	5.64331	0	0	0	0.00815706	0.619751	0.0220325	1	0.692539	0.932992	0.943444	0.106092	0.999838
SLC18A1	0	4	0	0	0	8.88173	0	0	0	0.00670001	0.758717	0.0220844	1	0.692539	0.932992	0.943444	0.10629	0.999838
CD93	0	1	0	0	1	1.6079	0	0	37.6069	0.65984	0.794715	0.877473	0.0252043	0.725762	0.932992	0.943444	0.10641	0.999838
AC118553.2	0	1	0	0	1	1.8037	0	0	34.3939	0.591175	0.707139	0.806677	0.0274265	0.698222	0.932992	0.943444	0.106442	0.999838
NLRC4	6	0	0	0	0	0	0	0	0	0.007153	0.394176	0.0221571	1	0.692539	0.932992	0.943444	0.106567	0.999838
NPAP1	0	4	1	0	0	3.97632	29.734	29.734	0	0.0435661	0.0276166	0.022336	1	0.692539	0.932992	0.943444	0.107248	0.999838
PCED1A	0	4	0	0	0	9.02786	0	0	0	0.00644498	0.804956	0.0223535	1	0.692539	0.932992	0.943444	0.107314	0.999838
COL6A2	3	1	0	0	1	0.369678	0	0	24.0758	0.371961	0.527835	0.585039	0.0382637	0.692539	0.932992	0.943444	0.107437	0.999838
RASGRP4	0	1	0	0	1	1.51217	0	0	36.4351	0.698826	0.711519	0.866555	0.0259717	0.748901	0.932992	0.943444	0.107893	0.999838
CSMD2	2	0	0	0	0	0	0	0	0	0.00828562	0.433888	0.022561	1	0.692539	0.932992	0.943444	0.108102	0.999838
OR8G1	1	0	1	0	0	0	114.26	114.26	0	0.490559	0.0100279	0.022604	1	0.692539	0.932992	0.943444	0.108265	0.999838
OR52N4	0	0	1	0	0	0	91.0027	91.0027	0	0.475561	0.00795421	0.0229052	1	0.692539	0.932992	0.943444	0.109404	0.999838
SCNN1B	0	1	0	0	1	1.53638	0	0	35.7978	0.688588	0.729024	0.869085	0.0264091	0.743405	0.932992	0.943444	0.10958	0.999838
OR1D2	0	3	0	0	0	12.1274	0	0	0	0.00621521	0.882247	0.0229625	1	0.692539	0.932992	0.943444	0.10962	0.999838
RWDD2B	0	3	0	0	0	11.9145	0	0	0	0.00658369	0.808873	0.0230007	1	0.692539	0.932992	0.943444	0.109765	0.999838
EBI3	0	3	0	0	0	11.8367	0	0	0	0.00644993	0.836504	0.0231047	1	0.692539	0.932992	0.943444	0.110157	0.999838
TAAR8	0	1	1	0	0	3.69597	76.2619	76.2619	0	0.282376	0.00967068	0.0231393	1	0.692539	0.932992	0.943444	0.110287	0.999838
ZCCHC14	1	2	0	0	1	2.09622	0	0	25.8498	0.394969	0.730501	0.646177	0.035829	0.692539	0.932992	0.943444	0.110334	0.999838
CTNNB1	0	5	0	0	0	7.28205	0	0	0	0.00760813	0.713978	0.023192	1	0.692539	0.932992	0.943444	0.110485	0.999838
ATXN1L	0	1	0	0	1	1.61064	0	0	35.5903	0.658783	0.786746	0.874504	0.0265547	0.725463	0.932992	0.943444	0.110599	0.999838
UNC13B	0	0	0	0	0	0	0	0	0	0.00844151	0.444055	0.0232476	1	0.692539	0.932992	0.943444	0.110695	0.999838
TAB3	1	1	0	0	1	1.65645	0	0	34.4422	0.660104	0.729826	0.849733	0.0273902	0.725762	0.932992	0.943444	0.110795	0.999838
RHOBTB1	0	1	0	0	1	1.53324	0	0	35.2328	0.689898	0.728601	0.869534	0.0268093	0.744109	0.932992	0.943444	0.110935	0.999838
FBXO40	0	1	0	0	1	1.68084	0	0	34.5877	0.632661	0.771598	0.855244	0.0272814	0.712663	0.932992	0.943444	0.111013	0.999838
TRNAU1AP	0	3	0	0	0	11.6126	0	0	0	0.00691275	0.783478	0.023524	1	0.692539	0.932992	0.943444	0.111733	0.999838
CALHM5	0	3	0	0	0	11.8356	0	0	0	0.0065624	0.852972	0.0237175	1	0.692539	0.932992	0.943444	0.112457	0.999838
KCND1	0	5	0	0	0	7.13259	0	0	0	0.00702467	0.785434	0.0237478	1	0.692539	0.932992	0.943444	0.112571	0.999838
PNN	0	1	0	0	1	1.56183	0	0	34.2023	0.678105	0.726553	0.863049	0.0275715	0.737125	0.932992	0.943444	0.112749	0.999838
NUDT19	0	4	0	0	0	8.65779	0	0	0	0.0066082	0.851939	0.0238191	1	0.692539	0.932992	0.943444	0.112837	0.999838
HRG	0	4	0	0	0	8.81251	0	0	0	0.00707413	0.791897	0.0240038	1	0.692539	0.932992	0.943444	0.113527	0.999838
ACACB	0	5	0	0	1	2.04011	0	0	9.98669	0.159039	0.49972	0.290014	0.0832698	0.692539	0.932992	0.943444	0.11407	0.999838
OR7D4	0	3	0	0	0	11.7768	0	0	0	0.00654302	0.899395	0.0242596	1	0.692539	0.932992	0.943444	0.11448	0.999838
TARS	1	1	0	0	1	1.55439	0	0	32.4403	0.691056	0.679939	0.844555	0.0289803	0.74453	0.932992	0.943444	0.115281	0.999838
MRPL16	1	4	0	0	0	16.0702	0	0	0	0.00725474	0.842459	0.0246357	1	0.692539	0.932992	0.943444	0.115876	0.999838
PNPLA7	5	0	0	0	0	0	0	0	0	0.00827718	0.346275	0.0247637	1	0.692539	0.932992	0.943444	0.116349	0.999838
FLT4	5	0	0	0	0	0	0	0	0	0.00834428	0.358435	0.0252036	1	0.692539	0.932992	0.943444	0.117972	0.999838
P2RY13	0	1	1	0	0	3.57523	71.2184	71.2184	0	0.292634	0.0104321	0.0252276	1	0.692539	0.932992	0.943444	0.118061	0.999838
STRN	0	1	0	0	1	1.50528	0	0	31.4434	0.701792	0.688383	0.857505	0.029843	0.751009	0.932992	0.943444	0.119394	0.999838
DEFB112	0	0	1	0	0	0	94.1469	94.1469	0	0.658827	0.00766143	0.0259145	1	0.72547	0.932992	0.943444	0.120579	0.999838
EBLN1	0	0	1	0	0	0	77.0317	77.0317	0	0.443385	0.00956376	0.0259664	1	0.692539	0.932992	0.943444	0.120769	0.999838
CDH11	0	5	0	0	0	6.65494	0	0	0	0.0081619	0.74355	0.0261372	1	0.692539	0.932992	0.943444	0.121391	0.999838
PMP2	0	2	0	0	0	18.9097	0	0	0	0.00723012	0.870203	0.0263462	1	0.692539	0.932992	0.943444	0.122152	0.999838
SH2B1	0	1	0	0	1	1.34825	0	0	32.4403	0.775923	0.755083	0.914696	0.0289803	0.808835	0.932992	0.943444	0.122741	0.999838
ABCA10	3	1	0	0	1	0.327387	0	0	15.905	0.314426	0.398563	0.476795	0.0557109	0.692539	0.932992	0.943444	0.122939	0.999838
HIPK1	3	1	0	0	1	0.384931	0	0	20.2785	0.392426	0.507788	0.594264	0.0447787	0.692539	0.932992	0.943444	0.123112	0.999838
ZFYVE26	0	1	0	1	1	0.464259	4.81571	4.81571	9.66822	0.379194	0.211801	0.31155	0.0855519	0.692539	0.932992	0.943444	0.123269	0.999838
TNRC18	3	0	0	0	0	0	0	0	0	0.00874548	0.559403	0.0273961	1	0.692539	0.932992	0.943444	0.12595	0.999838
AARS2	3	3	0	0	1	1.16715	0	0	24.906	0.855518	0.474078	0.739963	0.0370843	0.876946	0.932992	0.943444	0.126111	0.999838
GYPB	0	2	0	0	0	18.5032	0	0	0	0.0075951	0.870994	0.027543	1	0.692539	0.932992	0.943444	0.126478	0.999838
MILR1	0	3	0	0	0	10.8848	0	0	0	0.00810771	0.798582	0.0275663	1	0.692539	0.932992	0.943444	0.126561	0.999838
SZT2	0	0	0	0	0	0	0	0	0	0.0107876	0.409485	0.0275946	1	0.692539	0.932992	0.943444	0.126663	0.999838
OR4C5	1	4	0	0	0	15.0197	0	0	0	0.00784822	0.8794	0.0276224	1	0.692539	0.932992	0.943444	0.126763	0.999838
CIAO2B	0	0	1	0	0	0	80.3766	80.3766	0	0.541434	0.00912432	0.0277198	1	0.692539	0.932992	0.943444	0.127112	0.999838
BAZ2A	3	1	0	0	1	0.274294	0	0	12.8842	0.241537	0.417067	0.413939	0.0670245	0.692539	0.932992	0.943444	0.127199	0.999838
MAP3K1	1	3	0	0	1	2.20004	0	0	16.2308	0.30633	0.639227	0.507969	0.0547151	0.692539	0.932992	0.943444	0.127377	0.999838
GPER1	0	0	1	0	0	0	59.7801	59.7801	0	0.330058	0.0126687	0.0278273	1	0.692539	0.932992	0.943444	0.127498	0.999838
SART1	0	1	0	0	1	1.07699	0	0	30.6583	0.941597	0.66975	0.910619	0.0305595	0.951421	0.932992	0.943444	0.1275	0.999838
SYPL2	0	3	0	0	0	10.8323	0	0	0	0.00797112	0.828848	0.0278424	1	0.692539	0.932992	0.943444	0.127551	0.999838
ZNRF4	0	4	0	0	0	7.97327	0	0	0	0.00790801	0.847163	0.0279737	1	0.692539	0.932992	0.943444	0.128021	0.999838
KMT2A	1	1	0	0	1	0.293288	0	0	6.18104	0.124002	0.451901	0.230858	0.122389	0.692539	0.932992	0.943444	0.129024	0.999838
ABCA13	1	4	0	0	2	1.00674	0	0	9.70835	0.989296	0.401519	0.703297	0.0402927	0.991018	0.932992	0.943444	0.129321	0.999838
MAGEB2	0	3	0	0	0	10.9733	0	0	0	0.007936	0.866206	0.0283815	1	0.692539	0.932992	0.943444	0.129477	0.999838
ZMYND8	0	6	0	0	0	5.22333	0	0	0	0.0102367	0.642592	0.0284311	1	0.692539	0.932992	0.943444	0.129653	0.999838
NEIL2	0	3	0	0	0	10.656	0	0	0	0.00821262	0.824731	0.0285311	1	0.692539	0.932992	0.943444	0.130009	0.999838
FLNA	4	0	0	0	0	0	0	0	0	0.00946276	0.42327	0.0287177	1	0.692539	0.932992	0.943444	0.130672	0.999838
FKRP	0	2	1	0	0	2.93826	51.0787	51.0787	0	0.195908	0.0150903	0.0287581	1	0.692539	0.932992	0.943444	0.130816	0.999838
OR51M1	0	3	0	0	0	10.9712	0	0	0	0.00794057	0.891668	0.0287716	1	0.692539	0.932992	0.943444	0.130864	0.999838
SPCS3	0	0	0	1	0	0	78.054	78.054	0	0.553969	0.00942521	0.0288588	1	0.692974	0.932992	0.943444	0.131173	0.999838
MYRIP	0	1	0	0	1	1.34402	0	0	28.555	0.778108	0.69504	0.889992	0.0326605	0.810768	0.932992	0.943444	0.131912	0.999838
CYP2A6	0	4	0	0	0	7.9682	0	0	0	0.00872801	0.788022	0.0290716	1	0.692539	0.932992	0.943444	0.131927	0.999838
TMEM64	0	0	1	0	0	0	59.4238	59.4238	0	0.350581	0.0127531	0.0290947	1	0.692539	0.932992	0.943444	0.132008	0.999838
ELMOD1	0	3	0	0	0	10.557	0	0	0	0.00871148	0.791386	0.0292414	1	0.692539	0.932992	0.943444	0.132527	0.999838
TAS1R1	2	1	0	0	1	0.765607	0	0	29.1654	0.833301	0.698767	0.914136	0.0320215	0.858175	0.932992	0.943444	0.132635	0.999838
PYGM	0	1	0	0	1	1.11219	0	0	29.1308	0.916791	0.681828	0.914393	0.0320571	0.930683	0.932992	0.943444	0.132779	0.999838
PLK4	0	5	0	0	0	6.53344	0	0	0	0.0101076	0.691401	0.0293406	1	0.692539	0.932992	0.943444	0.132877	0.999838
P2RY12	0	3	0	0	0	10.7264	0	0	0	0.00830112	0.873492	0.0296807	1	0.692539	0.932992	0.943444	0.134076	0.999838
EVC2	0	6	0	0	0	5.04545	0	0	0	0.0109418	0.62747	0.0297169	1	0.692539	0.932992	0.943444	0.134203	0.999838
NBPF15	0	4	0	0	0	7.54255	0	0	0	0.00992764	0.708931	0.0300002	1	0.692539	0.932992	0.943444	0.135197	0.999838
TAOK3	0	1	0	0	1	1.23792	0	0	27.3162	0.836713	0.663751	0.890708	0.0340388	0.8611	0.932992	0.943444	0.136312	0.999838
KCNK3	0	0	1	0	0	0	49.9476	49.9476	0	0.287827	0.0154713	0.0303223	1	0.692539	0.932992	0.943444	0.136325	0.999838
C6orf201	0	2	0	0	0	17.3885	0	0	0	0.00842238	0.88154	0.0303722	1	0.692539	0.932992	0.943444	0.136499	0.999838
ATG12	0	2	0	0	0	17.2584	0	0	0	0.00852216	0.857229	0.0303731	1	0.692539	0.932992	0.943444	0.136503	0.999838
AMMECR1L	0	3	0	0	0	10.3506	0	0	0	0.00904928	0.795077	0.0303822	1	0.692539	0.932992	0.943444	0.136535	0.999838
IQCN	4	2	0	0	1	0.480501	0	0	17.9512	0.395432	0.545626	0.60992	0.0499984	0.692539	0.932992	0.943444	0.136929	0.999838
PRG4	5	3	0	0	1	0.569502	0	0	17.4785	0.44276	0.450333	0.596042	0.0512113	0.692539	0.932992	0.943444	0.13703	0.999838
OLFM2	0	4	0	0	0	7.67717	0	0	0	0.00902076	0.806717	0.0305583	1	0.692539	0.932992	0.943444	0.137149	0.999838
RYR1	5	1	0	0	0	0.12581	0	0	0	0.0138573	0.262153	0.0305601	1	0.692539	0.932992	0.943444	0.137155	0.999838
PDGFB	0	3	0	0	0	10.3835	0	0	0	0.00894574	0.815424	0.030576	1	0.692539	0.932992	0.943444	0.137211	0.999838
MTCP1	0	0	1	0	0	0	77.8826	77.8826	0	0.642309	0.00944817	0.0309337	1	0.717541	0.932992	0.943444	0.138456	0.999838
C6	0	1	0	0	1	1.33221	0	0	26.2645	0.784272	0.668344	0.878759	0.0353039	0.81619	0.932992	0.943444	0.138769	0.999838
SLFN11	0	1	0	0	1	1.34848	0	0	27.2254	0.775804	0.739813	0.908738	0.0341445	0.808755	0.932992	0.943444	0.138786	0.999838
OSR1	1	0	1	0	0	0	75.4161	75.4161	0	0.456595	0.0149823	0.0310481	1	0.692539	0.932992	0.943444	0.138854	0.999838
ERICH6B	0	4	0	0	0	7.4787	0	0	0	0.0102654	0.714875	0.0311404	1	0.692539	0.932992	0.943444	0.139174	0.999838
SPAG17	4	0	0	0	0	0	0	0	0	0.0111052	0.28574	0.0312392	1	0.692539	0.932992	0.943444	0.139517	0.999838
NAT2	0	0	1	0	0	0	68.1062	68.1062	0	0.50091	0.0109618	0.031359	1	0.692539	0.932992	0.943444	0.139932	0.999838
RFPL3	0	3	0	0	0	10.3797	0	0	0	0.00899228	0.857584	0.0316092	1	0.692539	0.932992	0.943444	0.140797	0.999838
NAV3	0	5	2	0	0	2.53056	10.5709	10.5709	0	0.0940132	0.0159434	0.0317162	1	0.692539	0.932992	0.943444	0.141167	0.999838
FAM171A1	0	1	0	0	1	1.10746	0	0	27.5615	0.920055	0.735107	0.939626	0.0337568	0.933173	0.932992	0.948891	0.141175	0.999838
LHPP	0	3	0	0	0	9.99615	0	0	0	0.00919838	0.829671	0.0317695	1	0.692539	0.932992	0.943444	0.14135	0.999838
OSBP2	0	1	0	0	1	1.03356	0	0	26.78	0.973811	0.701389	0.928621	0.0346722	0.977809	0.932992	0.945192	0.142823	0.999838
GPR27	0	4	0	0	0	7.31196	0	0	0	0.00904951	0.89122	0.0324033	1	0.692539	0.932992	0.943444	0.14353	0.999838
SRRM2	0	1	0	0	1	0.346884	0	0	8.92019	0.19922	0.52228	0.357459	0.0914419	0.692539	0.932992	0.943444	0.144501	0.999838
CTNNA1	0	5	0	0	0	6.05393	0	0	0	0.0113816	0.691413	0.0331112	1	0.692539	0.932992	0.943444	0.14595	0.999838
IGF2	0	3	0	0	0	10.1033	0	0	0	0.00937565	0.872657	0.0331129	1	0.692539	0.932992	0.943444	0.145956	0.999838
NLGN4X	0	5	0	0	0	5.94585	0	0	0	0.0104974	0.751283	0.0333836	1	0.692539	0.932992	0.943444	0.146877	0.999838
OR10P1	0	3	0	0	0	10.1252	0	0	0	0.00940463	0.885095	0.0334034	1	0.692539	0.932992	0.943444	0.146945	0.999838
TMEM100	0	2	0	0	0	16.5772	0	0	0	0.00924652	0.928121	0.0335108	1	0.692539	0.93549	0.943444	0.14731	0.999838
UBE3C	2	1	0	0	1	0.664166	0	0	22.6543	0.74628	0.574008	0.828935	0.0404674	0.783614	0.932992	0.943444	0.147425	0.999838
RNF213	2	2	0	0	1	0.40794	0	0	4.67135	0.136337	0.376642	0.22308	0.150682	0.692539	0.932992	0.943444	0.147661	0.999838
SYNE2	1	1	0	0	0	0.183378	0	0	0	0.0188646	0.25959	0.0336251	1	0.692539	0.932992	0.943444	0.147698	0.999838
ZNF592	0	2	0	0	1	1.72995	0	0	19.3669	0.477496	0.727163	0.731137	0.0466876	0.692539	0.932992	0.943444	0.149424	0.999838
KCNH5	0	1	0	0	1	1.156	0	0	24.8304	0.887436	0.699244	0.918836	0.0371886	0.9053	0.932992	0.943444	0.149543	0.999838
YWHAG	0	1	1	0	0	3.6582	50.2567	50.2567	0	0.285513	0.0153654	0.0342179	1	0.692539	0.932992	0.943444	0.149703	0.999838
SLC11A1	0	4	0	0	0	7.08818	0	0	0	0.0108326	0.748785	0.0342668	1	0.692539	0.932992	0.943444	0.149869	0.999838
FAM71E1	0	0	1	0	0	0	58.2401	58.2401	0	0.446383	0.0130414	0.0343328	1	0.692539	0.932992	0.943444	0.150091	0.999838
LGALS16	0	0	1	0	0	0	68.2062	68.2062	0	0.604974	0.010944	0.0343561	1	0.701758	0.932992	0.943444	0.15017	0.999838
PEX6	0	1	0	0	1	1.0458	0	0	25.0329	0.964547	0.718352	0.936106	0.0369104	0.970201	0.932992	0.947349	0.15083	0.999838
CEP41	0	3	0	0	0	9.62898	0	0	0	0.010664	0.779023	0.0347743	1	0.692539	0.932992	0.943444	0.151577	0.999838
BNIP3	0	1	1	0	0	3.56611	50.5189	50.5189	0	0.293437	0.0152766	0.0347844	1	0.692539	0.932992	0.943444	0.151611	0.999838
AKAP9	2	1	0	0	1	0.340573	0	0	6.27903	0.189924	0.383408	0.289681	0.12092	0.692539	0.932992	0.943444	0.152429	0.999838
TMEM236	0	3	0	0	0	9.70633	0	0	0	0.0104264	0.834062	0.0355868	1	0.692539	0.932992	0.943444	0.154297	0.999838
IL13	0	2	0	0	0	15.7312	0	0	0	0.0101143	0.877772	0.0357343	1	0.692539	0.932992	0.943444	0.154788	0.999838
ZAR1L	0	3	0	0	0	9.57008	0	0	0	0.0105268	0.828926	0.0358052	1	0.692539	0.932992	0.943444	0.155024	0.999838
CST2	0	2	0	0	0	15.6736	0	0	0	0.0103083	0.847701	0.035842	1	0.692539	0.932992	0.943444	0.155147	0.999838
LANCL1	0	3	0	0	0	9.46166	0	0	0	0.0110997	0.786794	0.0363063	1	0.692539	0.932992	0.943444	0.15669	0.999838
KLB	0	1	0	0	1	1.03796	0	0	23.4998	0.970463	0.701196	0.928392	0.039127	0.974698	0.932992	0.945192	0.156752	0.999838
ESYT1	0	1	0	0	1	0.99336	0	0	22.0245	0.994679	0.609394	0.877612	0.0415272	0.995544	0.932992	0.943444	0.157148	0.999838
USP25	1	1	0	0	1	1.12037	0	0	21.8093	0.911187	0.611145	0.8733	0.0419022	0.925907	0.932992	0.943444	0.157639	0.999838
WSCD1	6	0	0	0	0	0	0	0	0	0.0124206	0.432158	0.0367726	1	0.692539	0.932992	0.943444	0.158233	0.999838
LAMA3	0	0	0	0	0	0	0	0	0	0.0145756	0.42552	0.0368449	1	0.692539	0.932992	0.943444	0.158471	0.999838
NCKAP1	0	1	0	0	1	1.08511	0	0	21.6364	0.935769	0.617997	0.880211	0.0422084	0.946658	0.932992	0.943444	0.159485	0.999838
SERPINB3	0	3	0	0	0	9.41765	0	0	0	0.0111502	0.8097	0.0371528	1	0.692539	0.932992	0.943444	0.159487	0.999838
ARHGAP36	0	4	0	0	0	7.22858	0	0	0	0.011707	0.768768	0.0371905	1	0.692539	0.932992	0.943444	0.159611	0.999838
ASAP1	0	1	0	0	1	1.06935	0	0	21.7321	0.947128	0.623785	0.884714	0.0420383	0.955776	0.932992	0.943444	0.159615	0.999838
MYH1	4	0	0	0	0	0	0	0	0	0.0132232	0.316774	0.0372489	1	0.692539	0.932992	0.943444	0.159803	0.999838
DCHS2	1	0	0	0	0	0	0	0	0	0.0124777	0.561	0.0372601	1	0.692539	0.932992	0.943444	0.159839	0.999838
MUC16	10	25	0	0	2	1.18053	0	0	3.38534	0.65862	0.152466	0.274839	0.135709	0.725406	0.932992	0.943444	0.159965	0.999838
FAM214A	0	5	0	0	0	5.79693	0	0	0	0.0135481	0.666698	0.0373692	1	0.692539	0.932992	0.943444	0.160198	0.999838
CEP295NL	0	4	0	0	0	7.07012	0	0	0	0.011564	0.784487	0.0374914	1	0.692539	0.932992	0.943444	0.1606	0.999838
WDFY3	1	0	0	0	0	0	0	0	0	0.0150445	0.418575	0.0375237	1	0.692539	0.932992	0.943444	0.160706	0.999838
MATK	0	4	0	0	0	6.79283	0	0	0	0.0123582	0.732125	0.03791	1	0.692539	0.932992	0.943444	0.161972	0.999838
DCAF12L1	1	5	0	0	0	9.62604	0	0	0	0.0115181	0.844623	0.0380047	1	0.692539	0.932992	0.943444	0.162282	0.999838
FEZF2	0	0	0	1	0	0	41.3358	41.3358	0	0.306025	0.0191054	0.0380141	1	0.692539	0.932992	0.943444	0.162312	0.999838
HEG1	1	2	0	0	1	1.59144	0	0	17.7694	0.548435	0.658012	0.753575	0.0504581	0.692539	0.932992	0.943444	0.162345	0.999838
ERAP1	1	6	0	0	0	7.82129	0	0	0	0.0152874	0.682558	0.0381206	1	0.692539	0.932992	0.943444	0.162661	0.999838
PLCB3	0	1	0	0	1	0.751104	0	0	19.8844	0.763765	0.620909	0.845812	0.0455844	0.798491	0.932992	0.943444	0.16408	0.999838
LAMC3	4	5	0	0	1	1.16777	0	0	15.582	0.822244	0.421788	0.679679	0.0567342	0.848754	0.932992	0.943444	0.164097	0.999838
PAPLN	0	6	0	0	0	4.55633	0	0	0	0.0145766	0.623249	0.0387961	1	0.692539	0.932992	0.943444	0.164861	0.999838
ACTRT1	0	3	0	0	0	9.39888	0	0	0	0.0113348	0.863886	0.0390451	1	0.692539	0.932992	0.943444	0.16567	0.999838
PC	0	1	0	0	1	0.794719	0	0	20.8289	0.811173	0.684284	0.89475	0.0437	0.839319	0.932992	0.943444	0.16585	0.999838
GPRC5A	0	0	1	0	0	0	49.0317	49.0317	0	0.418715	0.0157935	0.0391708	1	0.692539	0.932992	0.943444	0.166077	0.999838
CCDC146	5	0	0	0	0	0	0	0	0	0.0148278	0.31459	0.0391876	1	0.692539	0.932992	0.943444	0.166132	0.999838
ATP8B4	0	1	0	0	1	1.04067	0	0	20.5845	0.968408	0.629766	0.889609	0.0441725	0.973084	0.932992	0.943444	0.166484	0.999838
GRID1	5	0	0	0	0	0	0	0	0	0.0130935	0.435558	0.0393331	1	0.692539	0.932992	0.943444	0.166603	0.999838
BAZ2B	0	7	0	0	0	4.05341	0	0	0	0.0177547	0.534977	0.0394181	1	0.692539	0.932992	0.943444	0.166878	0.999838
NPHS1	0	1	0	0	1	0.770828	0	0	19.7724	0.785553	0.63589	0.861487	0.0458188	0.817132	0.932992	0.943444	0.167053	0.999838
LHCGR	6	0	0	0	0	0	0	0	0	0.0139156	0.401625	0.0395014	1	0.692539	0.932992	0.943444	0.167147	0.999838
KLHL18	0	4	0	0	0	6.84355	0	0	0	0.0124188	0.773557	0.0396294	1	0.692539	0.932992	0.943444	0.16756	0.999838
WNT9A	0	0	1	0	0	0	42.5031	42.5031	0	0.340988	0.0185207	0.0396977	1	0.692539	0.932992	0.943444	0.167781	0.999838
NBPF10	0	0	0	0	0	0	0	0	0	0.0173633	0.373769	0.0397485	1	0.692539	0.932992	0.943444	0.167945	0.999838
DLAT	0	4	0	0	0	6.89232	0	0	0	0.0130627	0.74298	0.0400385	1	0.692539	0.932992	0.943444	0.168879	0.999838
GIGYF2	1	1	0	0	1	0.870071	0	0	18.5759	0.886697	0.547649	0.826196	0.0484814	0.904734	0.932992	0.943444	0.168932	0.999838
GCN1	0	1	0	0	1	0.404668	0	0	9.1906	0.287147	0.493901	0.449112	0.0892208	0.692539	0.932992	0.943444	0.168981	0.999838
MTMR4	0	1	0	0	1	0.947776	0	0	20.5328	0.956839	0.658871	0.905821	0.0442737	0.964233	0.932992	0.943444	0.16909	0.999838
PTCH2	1	1	0	0	1	0.886134	0	0	20.3964	0.901812	0.666777	0.904559	0.0445432	0.918004	0.932992	0.943444	0.169694	0.999838
CNTN5	0	5	0	0	0	5.42081	0	0	0	0.0151596	0.641231	0.0403286	1	0.692539	0.932992	0.943444	0.169811	0.999838
NBPF19	0	0	0	0	0	0	0	0	0	0.0177583	0.371445	0.0403836	1	0.692539	0.932992	0.943444	0.169988	0.999838
CELSR2	6	1	0	0	0	0.114159	0	0	0	0.0150935	0.297509	0.0403976	1	0.692539	0.932992	0.943444	0.170033	0.999838
FLG	1	12	0	0	0	3.17024	0	0	0	0.0211069	0.475645	0.0407554	1	0.692539	0.932992	0.943444	0.17118	0.999838
ZAN	1	2	1	0	1	0.762924	4.59172	4.59172	8.72992	0.688606	0.223138	0.439404	0.0930727	0.743405	0.932992	0.943444	0.171631	0.999838
SLC25A3	0	3	0	0	0	9.01454	0	0	0	0.0124989	0.803013	0.0409312	1	0.692539	0.932992	0.943444	0.171742	0.999838
FKBP10	0	4	0	0	0	6.66341	0	0	0	0.0128939	0.771325	0.0409967	1	0.692539	0.932992	0.943444	0.171951	0.999838
AL049557.1	0	0	1	0	0	0	50.219	50.219	0	0.474443	0.0153782	0.041085	1	0.692539	0.932992	0.943444	0.172233	0.999838
USP34	0	0	0	0	0	0	0	0	0	0.0175279	0.389338	0.0410951	1	0.692539	0.932992	0.943444	0.172265	0.999838
COMMD9	0	0	1	0	0	0	54.2628	54.2628	0	0.554332	0.0141083	0.0412925	1	0.692974	0.932992	0.943444	0.172895	0.999838
IFNA10	0	2	0	0	0	14.5249	0	0	0	0.0118668	0.886233	0.041328	1	0.692539	0.932992	0.943444	0.173008	0.999838
ACIN1	0	1	0	0	1	0.769186	0	0	18.299	0.783762	0.603636	0.84162	0.0491422	0.815833	0.932992	0.943444	0.173107	0.999838
SLC15A4	0	4	0	0	0	6.4571	0	0	0	0.0128791	0.777313	0.0413749	1	0.692539	0.932992	0.943444	0.173157	0.999838
INKA2	0	0	1	0	0	0	48.7966	48.7966	0	0.456915	0.0158782	0.0413834	1	0.692539	0.932992	0.943444	0.173185	0.999838
LAMA2	0	0	0	1	0	0	3.28816	3.28816	0	0.0203662	0.320012	0.0413963	1	0.692539	0.932992	0.943444	0.173225	0.999838
PKP3	0	5	0	0	0	5.27804	0	0	0	0.0136411	0.724791	0.0414867	1	0.692539	0.932992	0.943444	0.173513	0.999838
ZNF32	0	0	1	0	0	0	51.4159	51.4159	0	0.504961	0.0149802	0.0415173	1	0.692539	0.932992	0.943444	0.173611	0.999838
PCDHGA7	0	5	0	0	0	5.4517	0	0	0	0.0129242	0.779993	0.0415245	1	0.692539	0.932992	0.943444	0.173634	0.999838
CUL9	0	1	0	0	1	0.423701	0	0	9.75269	0.316621	0.515429	0.4902	0.0849344	0.692539	0.932992	0.943444	0.173984	0.999838
NUDCD3	0	3	0	0	0	8.85853	0	0	0	0.0127779	0.800384	0.0417092	1	0.692539	0.932992	0.943444	0.174221	0.999838
ZC3H12A	0	4	0	0	0	6.66623	0	0	0	0.0131588	0.77955	0.0420117	1	0.692539	0.932992	0.943444	0.175181	0.999838
UMODL1	0	2	0	0	1	1.42758	0	0	16.9712	0.634606	0.638175	0.799714	0.0525804	0.7136	0.932992	0.943444	0.1753	0.999838
CXCR2	1	4	0	0	0	12.3198	0	0	0	0.0126529	0.876278	0.0423468	1	0.692539	0.932992	0.943444	0.176241	0.999838
PKD1L2	0	4	0	1	0	4.54462	11.2094	11.2094	0	0.0314929	0.0826543	0.0424023	1	0.692539	0.932992	0.943444	0.176417	0.999838
ADAMTS8	0	5	0	0	0	5.18968	0	0	0	0.0139637	0.729831	0.0426782	1	0.692539	0.932992	0.943444	0.177288	0.999838
CTHRC1	0	0	1	0	0	0	49.9572	49.9572	0	0.504594	0.015468	0.0426889	1	0.692539	0.932992	0.943444	0.177322	0.999838
ENSA	0	0	0	1	0	0	53.1675	53.1675	0	0.576706	0.014432	0.0429357	1	0.695275	0.932992	0.943444	0.1781	0.999838
TMPRSS11F	0	3	0	0	0	8.64892	0	0	0	0.0141637	0.73658	0.0430093	1	0.692539	0.932992	0.943444	0.178331	0.999838
LRRC58	0	0	1	0	0	0	42.0627	42.0627	0	0.381759	0.0187373	0.0430476	1	0.692539	0.932992	0.943444	0.178452	0.999838
SWSAP1	0	0	1	0	0	0	49.3387	49.3387	0	0.506491	0.0156841	0.0432988	1	0.692539	0.932992	0.943444	0.179241	0.999838
SPECC1	0	5	0	0	0	5.30897	0	0	0	0.0153374	0.681303	0.0433768	1	0.692539	0.932992	0.943444	0.179486	0.999838
SLC5A3	0	0	1	0	0	0	33.4938	33.4938	0	0.274988	0.0241694	0.0434101	1	0.692539	0.932992	0.943444	0.17959	0.999838
KMT2B	0	0	0	0	0	0	0	0	0	0.0155914	0.522526	0.0437773	1	0.692539	0.932992	0.943444	0.180741	0.999838
PRELP	0	3	0	0	0	8.63153	0	0	0	0.0130595	0.842528	0.0438527	1	0.692539	0.932992	0.943444	0.180977	0.999838
TCERG1L	0	4	0	0	0	6.34746	0	0	0	0.0143138	0.746198	0.0440724	1	0.692539	0.932992	0.943444	0.181663	0.999838
FLG2	3	6	0	0	1	1.59088	0	0	10.2664	0.522234	0.444818	0.541888	0.081364	0.692539	0.932992	0.943444	0.181718	0.999838
SIPA1L3	0	3	0	0	1	1.53851	0	0	13.7807	0.48627	0.628846	0.698236	0.0632129	0.692539	0.932992	0.943444	0.181866	0.999838
PLK5	0	3	0	0	0	8.50577	0	0	0	0.013406	0.816744	0.0441729	1	0.692539	0.932992	0.943444	0.181976	0.999838
SSC5D	2	1	0	0	1	0.519384	0	0	15.6018	0.579385	0.636884	0.779509	0.0566704	0.695602	0.932992	0.943444	0.181983	0.999838
LCN10	0	0	1	0	0	0	49.2149	49.2149	0	0.529869	0.015728	0.0444301	1	0.692539	0.932992	0.943444	0.182778	0.999838
GMEB2	1	5	0	0	0	8.63578	0	0	0	0.0146835	0.788624	0.0444404	1	0.692539	0.932992	0.943444	0.18281	0.999838
FAM221B	0	3	0	0	0	8.6628	0	0	0	0.013777	0.797737	0.0444707	1	0.692539	0.932992	0.943444	0.182905	0.999838
IQGAP3	0	2	0	0	1	1.37597	0	0	15.0474	0.668233	0.554798	0.76626	0.058514	0.730768	0.932992	0.943444	0.184043	0.999838
SLAMF8	0	1	1	0	0	4.01676	36.706	36.706	0	0.25811	0.0218164	0.0448462	1	0.692539	0.932992	0.943444	0.184072	0.999838
MRPL18	0	0	1	0	0	0	49.1475	49.1475	0	0.545025	0.015752	0.0451247	1	0.692539	0.932992	0.943444	0.184936	0.999838
NCOA3	1	1	0	0	1	0.859656	0	0	17.2332	0.876717	0.614675	0.87045	0.0518643	0.895953	0.932992	0.943444	0.185	0.999838
HSD17B4	0	4	0	0	0	6.42999	0	0	0	0.0159075	0.697571	0.0453624	1	0.692539	0.932992	0.943444	0.185672	0.999838
GPR50	0	4	0	0	0	6.7004	0	0	0	0.0136507	0.84822	0.0456095	1	0.692539	0.932992	0.943444	0.186435	0.999838
TMEM260	0	3	1	0	0	4.98031	13.8989	13.8989	0	0.0432696	0.0649001	0.0458432	1	0.692539	0.932992	0.943444	0.187156	0.999838
PLEKHH2	0	1	0	0	1	0.848045	0	0	16.4373	0.865422	0.586998	0.850535	0.0541026	0.88595	0.932992	0.943444	0.187689	0.999838
AHNAK	5	1	0	0	0	0.111978	0	0	0	0.0154785	0.466079	0.0461692	1	0.692539	0.932992	0.943444	0.18816	0.999838
DLC1	0	6	0	0	0	4.31805	0	0	0	0.0172303	0.638416	0.0463114	1	0.692539	0.932992	0.943444	0.188597	0.999838
COL4A6	1	2	0	0	1	1.42193	0	0	14.3778	0.638238	0.572034	0.763216	0.060907	0.715758	0.932992	0.943444	0.189131	0.999838
BAHCC1	1	0	0	0	0	0	0	0	0	0.0156816	0.585695	0.0465294	1	0.692539	0.932992	0.943444	0.189266	0.999838
KIAA1210	2	1	0	0	1	0.510231	0	0	14.361	0.593267	0.567215	0.767016	0.0609697	0.698453	0.932992	0.943444	0.189988	0.999838
ZSCAN4	1	4	0	0	0	11.764	0	0	0	0.0152902	0.81639	0.0469283	1	0.692539	0.932992	0.943444	0.190488	0.999838
SDCBP2	0	0	0	1	0	0	41.9844	41.9844	0	0.443114	0.0187763	0.0471124	1	0.692539	0.932992	0.943444	0.191051	0.999838
UCP1	0	0	0	1	0	0	41.7824	41.7824	0	0.440126	0.0188776	0.0471516	1	0.692539	0.932992	0.943444	0.191171	0.999838
THSD7B	1	1	1	1	0	0.719943	12.0207	12.0207	0	0.728134	0.0225713	0.0473484	1	0.769725	0.932992	0.943444	0.191772	0.999838
ZNF652	0	0	1	0	0	0	32.1864	32.1864	0	0.295845	0.0252709	0.0474049	1	0.692539	0.932992	0.943444	0.191944	0.999838
PHOX2B	0	3	0	0	0	8.15463	0	0	0	0.0141182	0.858415	0.0474959	1	0.692539	0.932992	0.943444	0.192221	0.999838
MRFAP1L1	0	2	0	0	0	13.2202	0	0	0	0.013865	0.90152	0.0477126	1	0.692539	0.932992	0.943444	0.192881	0.999838
MMP25	0	4	0	0	0	6.0932	0	0	0	0.0154949	0.75404	0.0477957	1	0.692539	0.932992	0.943444	0.193134	0.999838
PIK3C2B	3	1	2	0	0	0.307831	6.28542	6.28542	0	0.287576	0.0755445	0.0479321	1	0.692539	0.932992	0.943444	0.193548	0.999838
VWA8	0	1	0	0	1	0.614606	0	0	12.8842	0.596328	0.533882	0.716209	0.0670245	0.699459	0.932992	0.943444	0.193765	0.999838
ANKRD2	0	3	0	0	0	8.0898	0	0	0	0.0150998	0.785657	0.0480157	1	0.692539	0.932992	0.943444	0.193802	0.999838
PCDHGA1	5	0	0	0	0	0	0	0	0	0.0153279	0.550082	0.0481275	1	0.692539	0.932992	0.943444	0.194142	0.999838
NBEA	0	8	0	0	0	3.22886	0	0	0	0.0241361	0.46743	0.0481554	1	0.692539	0.932992	0.943444	0.194226	0.999838
B3GALT2	0	0	1	0	0	0	38.7477	38.7477	0	0.404619	0.0205359	0.0483081	1	0.692539	0.932992	0.943444	0.194689	0.999838
PABPC5	0	3	0	0	0	8.44299	0	0	0	0.0144764	0.855271	0.0483363	1	0.692539	0.932992	0.943444	0.194775	0.999838
DIP2C	1	2	0	0	1	1.16429	0	0	15.1308	0.833826	0.569256	0.831959	0.0582289	0.858625	0.932992	0.943444	0.195101	0.999838
APH1A	0	0	1	0	0	0	42.4427	42.4427	0	0.479481	0.0185502	0.0487165	1	0.692539	0.932992	0.943444	0.195925	0.999838
CHD9	3	0	0	0	0	0	0	0	0	0.0186911	0.349123	0.0487428	1	0.692539	0.932992	0.943444	0.196004	0.999838
CPZ	3	0	1	0	0	0	7.63702	7.63702	0	0.0854595	0.149826	0.049032	1	0.692539	0.932992	0.943444	0.196877	0.999838
TPR	1	3	0	0	1	1.54191	0	0	10.388	0.509656	0.474867	0.609008	0.0805626	0.692539	0.932992	0.943444	0.196971	0.999838
SI	0	2	0	0	1	1.34802	0	0	13.434	0.687447	0.533302	0.759588	0.0646345	0.742598	0.932992	0.943444	0.197069	0.999838
SCN5A	1	0	0	1	0	0	6.60646	6.60646	0	0.0469154	0.149355	0.0491133	1	0.692539	0.932992	0.943444	0.197122	0.999838
FRYL	2	0	0	1	0	0	3.38602	3.38602	0	0.0267376	0.373535	0.0491371	1	0.692539	0.932992	0.943444	0.197194	0.999838
FKBP9	1	5	0	0	0	8.2918	0	0	0	0.0174685	0.756627	0.0495407	1	0.692539	0.932992	0.943444	0.198409	0.999838
SUGP2	0	5	0	0	0	5.0119	0	0	0	0.017664	0.689236	0.0499765	1	0.692539	0.932992	0.943444	0.199716	0.999838
KRTAP10-4	0	3	0	0	0	8.10098	0	0	0	0.0151854	0.838774	0.050039	1	0.692539	0.932992	0.943444	0.199903	0.999838
ADH1A	0	0	0	1	0	0	38.6333	38.6333	0	0.428582	0.0206038	0.0501202	1	0.692539	0.932992	0.943444	0.200147	0.999838
PDZD2	2	5	0	0	1	1.95013	0	0	8.64693	0.389967	0.561703	0.535822	0.0938026	0.692539	0.932992	0.943444	0.200569	0.999838
SIRPB1	0	3	0	0	0	8.04744	0	0	0	0.0154689	0.819858	0.0502621	1	0.692539	0.932992	0.943444	0.200571	0.999838
REEP2	0	0	1	0	0	0	40.7775	40.7775	0	0.475856	0.0193977	0.0504473	1	0.692539	0.932992	0.943444	0.201125	0.999838
MUC3A	1	0	0	0	0	0	0	0	0	0.0162965	0.652571	0.0504568	1	0.692539	0.932992	0.943444	0.201153	0.999838
METTL21C	1	0	1	0	0	0	51.8495	51.8495	0	0.509701	0.0238654	0.0505767	1	0.692539	0.932992	0.943444	0.201511	0.999838
GABRG1	0	3	0	0	0	8.09414	0	0	0	0.0161714	0.783793	0.050744	1	0.692539	0.932992	0.943444	0.20201	0.999838
MACROD2	0	3	0	0	0	7.88515	0	0	0	0.0168949	0.739686	0.0507712	1	0.692539	0.932992	0.943444	0.202091	0.999838
HCAR3	0	3	0	0	0	8.15323	0	0	0	0.0151937	0.867207	0.0508172	1	0.692539	0.932992	0.943444	0.202228	0.999838
AGL	1	1	2	0	0	0.822496	12.6387	12.6387	0	0.839926	0.0235415	0.050843	1	0.863802	0.932992	0.943444	0.202305	0.999838
PIEZO1	2	0	0	0	0	0	0	0	0	0.0190506	0.500299	0.0510176	1	0.692539	0.932992	0.943444	0.202825	0.999838
XPC	1	6	0	0	0	6.95472	0	0	0	0.0209195	0.680389	0.0510262	1	0.692539	0.932992	0.943444	0.20285	0.999838
WDSUB1	0	3	0	0	0	7.94027	0	0	0	0.0164856	0.780782	0.0515827	1	0.692539	0.932992	0.943444	0.204503	0.999838
IZUMO1R	0	0	1	0	0	0	41.1	41.1	0	0.509236	0.0192278	0.0519144	1	0.692539	0.932992	0.943444	0.205486	0.999838
VWF	0	0	0	0	0	0	0	0	0	0.0197611	0.490995	0.0521509	1	0.692539	0.932992	0.943444	0.206185	0.999838
CNOT1	1	3	0	0	1	1.51105	0	0	10.3312	0.515662	0.512463	0.645658	0.080935	0.692539	0.932992	0.943444	0.206496	0.999838
DPYSL4	1	5	0	0	0	7.834	0	0	0	0.0187106	0.74671	0.0522678	1	0.692539	0.932992	0.943444	0.20653	0.999838
DMXL1	1	4	0	0	1	1.65479	0	0	8.05421	0.391173	0.490199	0.526177	0.0993708	0.692539	0.932992	0.943444	0.206585	0.999838
WDR86	1	0	0	1	0	0	26.6713	26.6713	0	0.262765	0.0400703	0.0524899	1	0.692539	0.932992	0.943444	0.207185	0.999838
PRAC2	0	2	0	0	0	12.5149	0	0	0	0.0156335	0.881757	0.0526821	1	0.692539	0.932992	0.943444	0.207751	0.999838
FAT4	2	14	0	0	0	3.27382	0	0	0	0.0277255	0.504571	0.0527191	1	0.692539	0.932992	0.943444	0.20786	0.999838
MXD3	0	0	1	0	0	0	33.6032	33.6032	0	0.374814	0.0240814	0.052961	1	0.692539	0.932992	0.943444	0.208571	0.999838
U2AF1L4	0	0	1	0	0	0	39.5	39.5	0	0.493297	0.0200995	0.0530628	1	0.692539	0.932992	0.943444	0.20887	0.999838
SAFB	0	5	0	0	0	4.83481	0	0	0	0.0192368	0.673906	0.053108	1	0.692539	0.932992	0.943444	0.209003	0.999838
ANKRD31	0	2	0	0	1	1.38863	0	0	12.7174	0.659765	0.600393	0.791278	0.0677851	0.725762	0.932992	0.943444	0.210553	0.999838
PLCL2	2	0	1	0	0	0	9.85047	9.85047	0	0.127975	0.124204	0.0537739	1	0.692539	0.932992	0.943444	0.210953	0.999838
CALML6	0	2	0	0	0	12.1738	0	0	0	0.0162901	0.847492	0.0538789	1	0.692539	0.932992	0.943444	0.21126	0.999838
FGD3	0	4	0	0	0	5.71788	0	0	0	0.0183485	0.726406	0.0541935	1	0.692539	0.932992	0.943444	0.212178	0.999838
CELSR3	1	2	0	0	1	0.547191	0	0	7.4124	0.343256	0.509958	0.51366	0.106205	0.692539	0.932992	0.943444	0.213225	0.999838
ZNF382	0	0	1	0	0	0	31.1062	31.1062	0	0.348771	0.0262556	0.0545566	1	0.692539	0.932992	0.943444	0.213236	0.999838
TCHH	0	2	0	0	1	0.859953	0	0	12.6323	0.826747	0.530717	0.802148	0.0681796	0.852457	0.932992	0.943444	0.213624	0.999838
CYP26A1	0	0	0	1	0	0	28.1277	28.1277	0	0.30295	0.0293901	0.0548646	1	0.692539	0.932992	0.943444	0.21413	0.999838
HSD3B1	0	0	1	0	0	0	35.0499	35.0499	0	0.425939	0.0229722	0.0549002	1	0.692539	0.932992	0.943444	0.214234	0.999838
DICER1	1	2	0	0	1	1.27449	0	0	12.7703	0.741638	0.582366	0.814193	0.067542	0.779973	0.932992	0.943444	0.214501	0.999838
SMAD9	4	0	1	0	0	0	6.21473	6.21473	0	0.0719388	0.179761	0.0550107	1	0.692539	0.932992	0.943444	0.214554	0.999838
AC069444.2	0	4	0	0	0	5.82542	0	0	0	0.0197742	0.694923	0.0553594	1	0.692539	0.932992	0.943444	0.215564	0.999838
MAATS1	0	4	0	0	0	5.82542	0	0	0	0.0197742	0.694923	0.0553594	1	0.692539	0.932992	0.943444	0.215564	0.999838
PATJ	0	6	0	0	0	3.87018	0	0	0	0.0242057	0.550159	0.0554337	1	0.692539	0.932992	0.943444	0.21578	0.999838
TBCB	0	0	0	1	0	0	35.3821	35.3821	0	0.454429	0.0227311	0.0564579	1	0.692539	0.932992	0.943444	0.218733	0.999838
KHDRBS1	0	0	1	0	0	0	29.0248	29.0248	0	0.33154	0.0283738	0.0564702	1	0.692539	0.932992	0.943444	0.218768	0.999838
MAPK11	0	3	0	0	0	7.29302	0	0	0	0.0183663	0.77219	0.0567578	1	0.692539	0.932992	0.943444	0.219594	0.999838
COMMD1	0	2	0	0	0	11.8999	0	0	0	0.0170691	0.877007	0.0568347	1	0.692539	0.932992	0.943444	0.219814	0.999838
SULT1A2	0	0	1	0	0	0	35.2459	35.2459	0	0.457239	0.0228294	0.0568668	1	0.692539	0.932992	0.943444	0.219906	0.999838
LRRTM3	0	0	1	0	0	0	27.7642	27.7642	0	0.313989	0.0298219	0.0568878	1	0.692539	0.932992	0.943444	0.219966	0.999838
ATP2B3	0	0	0	1	0	0	11.4735	11.4735	0	0.102381	0.0805186	0.0571986	1	0.692539	0.932992	0.943444	0.220857	0.999838
ZNF236	0	0	1	0	0	0	6.79837	6.79837	0	0.0581958	0.144671	0.0573942	1	0.692539	0.932992	0.943444	0.221416	0.999838
CPAMD8	1	0	0	1	0	0	5.2013	5.2013	0	0.0446207	0.194614	0.0574049	1	0.692539	0.932992	0.943444	0.221446	0.999838
HMCN1	0	7	0	0	1	1.50834	0	0	4.35722	0.308786	0.32055	0.363753	0.158338	0.692539	0.932992	0.943444	0.221993	0.999838
HIBADH	0	0	1	0	0	0	34.2672	34.2672	0	0.445751	0.0235599	0.0576083	1	0.692539	0.932992	0.943444	0.222027	0.999838
ZNF462	2	4	0	0	1	1.68019	0	0	9.79548	0.569026	0.578342	0.681153	0.084625	0.69397	0.932992	0.943444	0.222125	0.999838
STAB1	1	0	0	0	0	0	0	0	0	0.0229304	0.466857	0.0577525	1	0.692539	0.932992	0.943444	0.222439	0.999838
PPP1R9A	0	5	0	0	0	4.60648	0	0	0	0.0228447	0.624638	0.0579353	1	0.692539	0.932992	0.943444	0.22296	0.999838
PSMD4	0	0	0	1	0	0	31.9155	31.9155	0	0.403038	0.0255112	0.0581898	1	0.692539	0.932992	0.943444	0.223684	0.999838
PLET1	0	2	0	0	0	11.6141	0	0	0	0.0177691	0.852311	0.0583014	1	0.692539	0.932992	0.943444	0.224002	0.999838
FUT5	0	3	0	0	0	7.40855	0	0	0	0.018036	0.839964	0.058393	1	0.692539	0.932992	0.943444	0.224262	0.999838
ANGPTL1	0	3	0	0	0	7.55656	0	0	0	0.0186413	0.800252	0.0583976	1	0.692539	0.932992	0.943444	0.224275	0.999838
ANTXR2	0	3	0	0	0	7.30695	0	0	0	0.0198039	0.736857	0.0584784	1	0.692539	0.932992	0.943444	0.224504	0.999838
STK33	0	3	0	0	0	7.4198	0	0	0	0.0194046	0.759478	0.0585587	1	0.692539	0.932992	0.943444	0.224732	0.999838
VRTN	5	0	0	0	0	0	0	0	0	0.0191738	0.570375	0.0589049	1	0.692539	0.932992	0.943444	0.225714	0.999838
PABPN1	0	0	1	0	0	0	31.6806	31.6806	0	0.410283	0.0257231	0.059234	1	0.692539	0.932992	0.943444	0.226645	0.999838
HAGH	0	0	0	1	0	0	31.6842	31.6842	0	0.412448	0.0257198	0.0594128	1	0.692539	0.932992	0.943444	0.22715	0.999838
CHIT1	0	3	0	0	0	7.25353	0	0	0	0.0196041	0.762387	0.0594407	1	0.692539	0.932992	0.943444	0.227228	0.999838
VAT1L	0	0	1	0	0	0	29.5067	29.5067	0	0.368992	0.027855	0.0594846	1	0.692539	0.932992	0.943444	0.227353	0.999838
PCNT	1	2	0	0	1	0.613673	0	0	7.35909	0.452269	0.446306	0.56412	0.106815	0.692539	0.932992	0.943444	0.229526	0.999838
SHOX2	1	0	0	1	0	0	29.532	29.532	0	0.358009	0.0374065	0.0604047	1	0.692539	0.932992	0.943444	0.229942	0.999838
APLNR	1	4	0	0	0	10.2412	0	0	0	0.0190476	0.865621	0.060436	1	0.692539	0.932992	0.943444	0.23003	0.999838
SPTBN2	0	0	0	0	0	0	0	0	0	0.0231748	0.500193	0.0605102	1	0.692539	0.932992	0.943444	0.230238	0.999838
GABRG3	1	4	0	0	0	9.49843	0	0	0	0.0220576	0.756324	0.0605777	1	0.692539	0.932992	0.943444	0.230427	0.999838
YIF1B	0	0	0	1	0	0	31.2715	31.2715	0	0.418714	0.0261002	0.0607101	1	0.692539	0.932992	0.943444	0.230798	0.999838
KMT5A	0	0	1	0	0	0	29.9579	29.9579	0	0.391221	0.0273854	0.0607647	1	0.692539	0.932992	0.943444	0.230951	0.999838
PCDHB4	5	0	0	0	0	0	0	0	0	0.0198666	0.584139	0.061107	1	0.692539	0.932992	0.943444	0.231909	0.999838
DDX51	0	4	0	0	0	5.29737	0	0	0	0.020929	0.723401	0.0611699	1	0.692539	0.932992	0.943444	0.232085	0.999838
SIGLEC6	0	0	1	0	0	0	28.8802	28.8802	0	0.374685	0.0285331	0.0613098	1	0.692539	0.932992	0.943444	0.232475	0.999838
CD207	0	0	1	0	0	0	32.2786	32.2786	0	0.450817	0.0251901	0.0614406	1	0.692539	0.932992	0.943444	0.23284	0.999838
EGFR	4	0	0	0	0	0	0	0	0	0.0225121	0.392271	0.0617904	1	0.692539	0.932992	0.943444	0.233815	0.999838
ABHD2	0	0	1	0	0	0	28.3284	28.3284	0	0.368471	0.0291568	0.0618173	1	0.692539	0.932992	0.943444	0.23389	0.999838
GAK	4	0	0	0	0	0	0	0	0	0.0220119	0.421601	0.0619817	1	0.692539	0.932992	0.943444	0.234348	0.999838
AGAP2	1	0	0	1	0	0	9.88601	9.88601	0	0.095838	0.097079	0.0620999	1	0.692539	0.932992	0.943444	0.234676	0.999838
HUWE1	4	4	0	0	1	0.583771	0	0	5.61309	0.464726	0.263367	0.473231	0.13167	0.692539	0.932992	0.943444	0.23526	0.999838
FASN	0	2	0	0	1	0.724645	0	0	9.77599	0.630303	0.540913	0.738784	0.0847657	0.711647	0.932992	0.943444	0.236129	0.999838
SLC7A7	0	0	1	0	0	0	27.333	27.333	0	0.356601	0.03035	0.0626875	1	0.692539	0.932992	0.943444	0.236306	0.999838
ZNF746	5	0	0	0	0	0	0	0	0	0.0213071	0.524075	0.062948	1	0.692539	0.932992	0.943444	0.237027	0.999838
ASMT	0	0	0	1	0	0	29.3318	29.3318	0	0.402681	0.0280412	0.0631073	1	0.692539	0.932992	0.943444	0.237468	0.999838
IL7R	0	0	1	0	0	0	28.9286	28.9286	0	0.396444	0.0284796	0.0633588	1	0.692539	0.932992	0.943444	0.238162	0.999838
CPLANE1	1	0	0	0	0	0	0	0	0	0.0255543	0.465871	0.0633653	1	0.692539	0.932992	0.943444	0.23818	0.999838
SLC6A6	1	5	0	0	0	7.06992	0	0	0	0.0251251	0.704788	0.0637908	1	0.692539	0.932992	0.943444	0.239353	0.999838
FFAR4	0	3	0	0	0	7.03943	0	0	0	0.020124	0.825597	0.0638141	1	0.692539	0.932992	0.943444	0.239417	0.999838
ZWILCH	0	2	1	0	0	4.28453	17.0456	17.0456	0	0.103508	0.0515868	0.0639787	1	0.692539	0.932992	0.943444	0.239869	0.999838
PIP4K2C	0	0	0	1	0	0	27.6881	27.6881	0	0.376219	0.0299138	0.0640156	1	0.692539	0.932992	0.943444	0.239971	0.999838
LMNA	0	0	1	0	0	0	18.85	18.85	0	0.219818	0.0460674	0.0644193	1	0.692539	0.932992	0.943444	0.241079	0.999838
MRPL38	0	3	0	0	0	6.97898	0	0	0	0.0214713	0.764566	0.0645552	1	0.692539	0.932992	0.943444	0.241452	0.999838
AKR1D1	0	0	1	0	0	0	30.9485	30.9485	0	0.461446	0.0264054	0.0648403	1	0.692539	0.932992	0.943444	0.242232	0.999838
MUC13	0	3	0	0	0	7.06004	0	0	0	0.0211694	0.793019	0.0651248	1	0.692539	0.932992	0.943444	0.24301	0.999838
EPHB3	0	0	0	1	0	0	13.0286	13.0286	0	0.140347	0.0697962	0.0651557	1	0.692539	0.932992	0.943444	0.243094	0.999838
TECPR2	0	0	1	0	0	0	9.92829	9.92829	0	0.102375	0.0947229	0.0652071	1	0.692539	0.932992	0.943444	0.243235	0.999838
REV3L	0	0	0	0	0	0	0	0	0	0.0254015	0.495909	0.0652199	1	0.692539	0.932992	0.943444	0.24327	0.999838
SLC13A5	0	0	1	0	0	0	23.3332	23.3332	0	0.300961	0.0362464	0.0653694	1	0.692539	0.932992	0.943444	0.243677	0.999838
SLC22A4	0	0	0	1	0	0	23.347	23.347	0	0.307315	0.0362225	0.0662454	1	0.692539	0.932992	0.943444	0.246061	0.999838
THBS2	4	0	0	0	0	0	0	0	0	0.0234001	0.446137	0.0663057	1	0.692539	0.932992	0.943444	0.246225	0.999838
UTP3	0	3	0	0	0	7.01508	0	0	0	0.0215746	0.800582	0.0665691	1	0.692539	0.932992	0.943444	0.246939	0.999838
TMEM267	0	2	0	0	0	10.8397	0	0	0	0.0206336	0.864576	0.0667738	1	0.692539	0.932992	0.943444	0.247493	0.999838
HIST1H3I	0	2	0	0	0	10.8171	0	0	0	0.0203419	0.898311	0.0667742	1	0.692539	0.932992	0.943444	0.247495	0.999838
CSPG4	3	0	0	0	0	0	0	0	0	0.0227505	0.56087	0.0668122	1	0.692539	0.932992	0.943444	0.247597	0.999838
PZP	0	5	0	0	0	4.18204	0	0	0	0.0277542	0.591992	0.0668294	1	0.692539	0.932992	0.943444	0.247644	0.999838
DHRS12	0	0	1	0	0	0	28.8777	28.8777	0	0.433888	0.0285359	0.0669443	1	0.692539	0.932992	0.943444	0.247955	0.999838
F8	1	2	0	0	1	1.08086	0	0	10.441	0.913553	0.556658	0.836395	0.0802182	0.928022	0.932992	0.943444	0.24836	0.999838
UBR5	0	0	0	0	0	0	0	0	0	0.0284153	0.441762	0.0673941	1	0.692539	0.932992	0.943444	0.249169	0.999838
LRRC53	0	0	0	1	0	0	13.9755	13.9755	0	0.160274	0.0645	0.067564	1	0.692539	0.932992	0.943444	0.249627	0.999838
DPYSL3	1	5	0	0	0	7.31479	0	0	0	0.0246789	0.755872	0.0675811	1	0.692539	0.932992	0.943444	0.249673	0.999838
RECQL4	1	0	0	1	0	0	9.63093	9.63093	0	0.10399	0.103065	0.0678512	1	0.692539	0.932992	0.943444	0.250401	0.999838
MATR3	0	4	0	0	0	5.37198	0	0	0	0.0241946	0.717166	0.0681359	1	0.692539	0.932992	0.943444	0.251166	0.999838
TESPA1	0	3	0	0	0	6.836	0	0	0	0.0228537	0.765506	0.0682027	1	0.692539	0.932992	0.943444	0.251346	0.999838
GYG1	0	0	0	1	0	0	28.944	28.944	0	0.453516	0.0284626	0.0685057	1	0.692539	0.932992	0.943444	0.252159	0.999838
FAM221A	1	0	1	0	0	0	35.2126	35.2126	0	0.475691	0.0361716	0.0685683	1	0.692539	0.932992	0.943444	0.252326	0.999838
ARHGAP31	0	0	1	0	0	0	10.6358	10.6358	0	0.118034	0.0876782	0.0685733	1	0.692539	0.932992	0.943444	0.25234	0.999838
HTR3D	1	0	0	1	0	0	27.3101	27.3101	0	0.375895	0.0435633	0.0688787	1	0.692539	0.932992	0.943444	0.253157	0.999838
DUSP9	0	3	0	0	0	6.80339	0	0	0	0.0216416	0.851099	0.0689888	1	0.692539	0.932992	0.943444	0.253452	0.999838
ENDOV	0	0	0	1	0	0	27.9534	27.9534	0	0.43343	0.0295956	0.0690364	1	0.692539	0.932992	0.943444	0.253579	0.999838
MGAM	0	0	0	0	0	0	0	0	0	0.0290598	0.449224	0.0693674	1	0.692539	0.932992	0.943444	0.254463	0.999838
RNFT2	0	0	1	0	0	0	24.003	24.003	0	0.344711	0.0351128	0.0695119	1	0.692539	0.932992	0.943444	0.254849	0.999838
AGRN	1	0	0	0	0	0	0	0	0	0.0253008	0.566143	0.0695174	1	0.692539	0.932992	0.943444	0.254863	0.999838
CRTAM	0	1	0	1	0	3.12565	26.4159	26.4159	0	0.337697	0.0315341	0.0696135	1	0.692539	0.932992	0.943444	0.255119	0.999838
P4HA3	0	2	1	0	0	3.66225	17.2155	17.2155	0	0.133504	0.0510147	0.0697071	1	0.692539	0.932992	0.943444	0.255369	0.999838
GRM5	4	0	0	0	0	0	0	0	0	0.0237515	0.514198	0.0698186	1	0.692539	0.932992	0.943444	0.255665	0.999838
MAPK8IP1	0	4	0	0	0	5.01829	0	0	0	0.0240992	0.731865	0.0699264	1	0.692539	0.932992	0.943444	0.255952	0.999838
ZNF300	1	0	1	0	0	0	24.1405	24.1405	0	0.331993	0.0499719	0.0699966	1	0.692539	0.932992	0.943444	0.256139	0.999838
ARMCX4	1	2	0	0	1	1.12703	0	0	10.719	0.868305	0.655208	0.892753	0.0784595	0.888332	0.932992	0.943444	0.256268	0.999838
F7	0	0	0	1	0	0	22.2349	22.2349	0	0.312394	0.0382634	0.0701653	1	0.692539	0.932992	0.943444	0.256588	0.999838
MUC6	0	0	0	0	0	0	0	0	0	0.0254606	0.571825	0.0702314	1	0.692539	0.932992	0.943444	0.256763	0.999838
PSMC2	6	0	0	0	0	0	0	0	0	0.0274552	0.406975	0.0702589	1	0.692539	0.932992	0.943444	0.256836	0.999838
PHC2	0	0	1	0	0	0	15.7447	15.7447	0	0.196152	0.0564058	0.0702697	1	0.692539	0.932992	0.943444	0.256865	0.999838
IDO1	0	0	0	1	0	0	26.4897	26.4897	0	0.410454	0.0314356	0.070422	1	0.692539	0.932992	0.943444	0.257269	0.999838
KIF13B	0	0	1	0	0	0	5.45792	5.45792	0	0.0600028	0.184553	0.070726	1	0.692539	0.932992	0.943444	0.258075	0.999838
SYCE1L	0	0	0	1	0	0	29.1253	29.1253	0	0.488332	0.0282641	0.0709314	1	0.692539	0.932992	0.943444	0.258619	0.999838
CACNA1I	1	0	0	0	0	0	0	0	0	0.0260147	0.567096	0.0712683	1	0.692539	0.932992	0.943444	0.25951	0.999838
RTF2	0	0	1	0	0	0	27.2979	27.2979	0	0.440973	0.0303938	0.0713388	1	0.692539	0.932992	0.943444	0.259696	0.999838
CCT7	3	0	0	1	0	0	6.92141	6.92141	0	0.111823	0.166636	0.0714875	1	0.692539	0.932992	0.943444	0.260088	0.999838
GPATCH4	0	0	0	1	0	0	26.8339	26.8339	0	0.431255	0.0309837	0.0716006	1	0.692539	0.932992	0.943444	0.260386	0.999838
MAP7D3	0	4	0	0	0	5.10086	0	0	0	0.0260176	0.698215	0.0716747	1	0.692539	0.932992	0.943444	0.260582	0.999838
ARID1B	1	0	0	0	0	0	0	0	0	0.0261574	0.573688	0.0720016	1	0.692539	0.932992	0.943444	0.261443	0.999838
USP36	0	0	0	1	0	0	11.5636	11.5636	0	0.138729	0.0798141	0.0720539	1	0.692539	0.932992	0.943444	0.26158	0.999838
CPD	0	0	0	1	0	0	9.59317	9.59317	0	0.111826	0.0984432	0.0721215	1	0.692539	0.932992	0.943444	0.261758	0.999838
CACNA1G	0	0	0	0	0	0	0	0	0	0.0266442	0.55786	0.0721814	1	0.692539	0.932992	0.943444	0.261916	0.999838
SAGE1	0	4	0	0	0	5.11295	0	0	0	0.0265272	0.692671	0.0722988	1	0.692539	0.932992	0.943444	0.262224	0.999838
SYT16	0	0	1	0	0	0	19.9443	19.9443	0	0.280003	0.0432357	0.0723226	1	0.692539	0.932992	0.943444	0.262286	0.999838
SFSWAP	0	0	0	1	0	0	12.0386	12.0386	0	0.146262	0.0762833	0.0723249	1	0.692539	0.932992	0.943444	0.262293	0.999838
SDK1	0	0	0	0	0	0	0	0	0	0.0275978	0.527028	0.0723262	1	0.692539	0.932992	0.943444	0.262296	0.999838
NBAS	0	0	1	0	0	0	4.15664	4.15664	0	0.0476674	0.248703	0.0723585	1	0.692539	0.932992	0.943444	0.262381	0.999838
KMT2E	0	0	1	0	0	0	7.17667	7.17667	0	0.0818178	0.136202	0.0724843	1	0.692539	0.932992	0.943444	0.262711	0.999838
BTNL3	1	0	1	0	0	0	25.7583	25.7583	0	0.374356	0.0464253	0.0725574	1	0.692539	0.932992	0.943444	0.262903	0.999838
ADAMTS14	0	5	0	0	0	4.05092	0	0	0	0.0285644	0.626615	0.0726102	1	0.692539	0.932992	0.943444	0.263041	0.999838
SPTAN1	0	0	0	0	0	0	0	0	0	0.030006	0.468206	0.0729794	1	0.692539	0.932992	0.943444	0.264009	0.999838
SYVN1	0	0	0	1	0	0	19.6661	19.6661	0	0.279203	0.0439236	0.073151	1	0.692539	0.932992	0.943444	0.264458	0.999838
DPM1	1	3	0	0	0	11.9153	0	0	0	0.026229	0.784002	0.0731932	1	0.692539	0.932992	0.943444	0.264568	0.999838
TBC1D2B	1	0	1	0	0	0	13.5081	13.5081	0	0.171501	0.0769811	0.0733726	1	0.692539	0.932992	0.943444	0.265037	0.999838
TKTL1	0	0	1	0	0	0	19.7478	19.7478	0	0.28329	0.0437195	0.073586	1	0.692539	0.932992	0.943444	0.265594	0.999838
USP7	0	4	1	0	0	4.12706	6.96856	6.96856	0	0.0412225	0.140743	0.0736317	1	0.692539	0.932992	0.943444	0.265713	0.999838
PKN1	0	0	0	1	0	0	11.9955	11.9955	0	0.149304	0.076591	0.0737133	1	0.692539	0.932992	0.943444	0.265926	0.999838
TFAM	0	0	1	0	0	0	28.6125	28.6125	0	0.509755	0.0288325	0.0738235	1	0.692539	0.932992	0.943444	0.266213	0.999838
TMPRSS11D	0	0	1	0	0	0	25.1299	25.1299	0	0.408693	0.0333504	0.073892	1	0.692539	0.932992	0.943444	0.266392	0.999838
KCNK13	0	3	0	0	0	6.56708	0	0	0	0.0236263	0.841185	0.074111	1	0.692539	0.932992	0.943444	0.266962	0.999838
LRIT2	1	4	0	0	0	8.94488	0	0	0	0.0258291	0.80186	0.0741504	1	0.692539	0.932992	0.943444	0.267064	0.999838
TFAP2D	6	0	0	0	0	0	0	0	0	0.0267464	0.513462	0.0748776	1	0.692539	0.932992	0.943444	0.268953	0.999838
FAM114A1	0	3	0	0	0	6.39447	0	0	0	0.0255408	0.755868	0.0748962	1	0.692539	0.932992	0.943444	0.269001	0.999838
SYN3	0	0	0	1	0	0	20.3639	20.3639	0	0.303982	0.0422355	0.0749305	1	0.692539	0.932992	0.943444	0.26909	0.999838
ADAMTSL1	1	7	0	0	0	4.1283	0	0	0	0.0356136	0.575749	0.0749454	1	0.692539	0.932992	0.943444	0.269129	0.999838
BLK	0	0	0	1	0	0	20.8255	20.8255	0	0.314743	0.0411848	0.0750553	1	0.692539	0.932992	0.943444	0.269413	0.999838
SHANK1	1	0	0	0	0	0	0	0	0	0.0270405	0.590459	0.0751008	1	0.692539	0.932992	0.943444	0.269531	0.999838
UBAC2	1	0	1	0	0	0	29.7671	29.7671	0	0.446522	0.042338	0.0751843	1	0.692539	0.932992	0.943444	0.269747	0.999838
KIDINS220	0	0	1	0	0	0	6.9063	6.9063	0	0.0822513	0.142157	0.075234	1	0.692539	0.932992	0.943444	0.269876	0.999838
SNX18	5	0	0	0	0	0	0	0	0	0.0250705	0.609852	0.0753869	1	0.692539	0.932992	0.943444	0.270271	0.999838
ADARB1	1	5	0	0	0	6.88006	0	0	0	0.027287	0.768116	0.0754734	1	0.692539	0.932992	0.943444	0.270495	0.999838
NF1	0	0	0	0	0	0	0	0	0	0.0309851	0.475443	0.0756572	1	0.692539	0.932992	0.943444	0.27097	0.999838
GLCE	0	1	1	0	0	2.0029	29.4328	29.4328	0	0.533488	0.0279335	0.0757965	1	0.692539	0.932992	0.943444	0.271329	0.999838
ITPRID2	1	6	0	0	0	5.61157	0	0	0	0.0328413	0.662416	0.076061	1	0.692539	0.932992	0.943444	0.272011	0.999838
INTS1	1	0	0	0	0	0	0	0	0	0.0290684	0.533314	0.0760917	1	0.692539	0.932992	0.943444	0.27209	0.999838
HK2	4	0	0	0	0	0	0	0	0	0.0272274	0.466812	0.0762071	1	0.692539	0.932992	0.943444	0.272387	0.999838
KCNB2	0	4	0	0	0	4.96454	0	0	0	0.0260147	0.757515	0.0762217	1	0.692539	0.932992	0.943444	0.272425	0.999838
ZNF131	5	0	0	0	0	0	0	0	0	0.0290268	0.431905	0.0766254	1	0.692539	0.932992	0.943444	0.273463	0.999838
PPFIA3	1	0	1	0	0	0	8.42835	8.42835	0	0.1044	0.118405	0.0766309	1	0.692539	0.932992	0.943444	0.273477	0.999838
DUSP27	0	3	1	0	0	2.78419	15.2078	15.2078	0	0.137295	0.0586508	0.0767238	1	0.692539	0.932992	0.943444	0.273716	0.999838
SPATA31E1	0	5	0	0	0	4.09375	0	0	0	0.0278875	0.698282	0.0770447	1	0.692539	0.932992	0.943444	0.274539	0.999838
GALNT13	0	0	0	1	0	0	21.4087	21.4087	0	0.343106	0.0399262	0.0773121	1	0.692539	0.932992	0.943444	0.275224	0.999838
CYHR1	1	4	0	0	0	8.07962	0	0	0	0.0257115	0.837896	0.0774406	1	0.692539	0.932992	0.943444	0.275553	0.999838
SLC13A1	0	3	0	0	0	6.25642	0	0	0	0.0272595	0.732619	0.0776613	1	0.692539	0.932992	0.943444	0.276117	0.999838
UNC79	0	0	0	0	0	0	0	0	0	0.0313084	0.494073	0.0779406	1	0.692539	0.932992	0.943444	0.27683	0.999838
UGCG	0	0	0	1	0	0	24.2303	24.2303	0	0.422136	0.0347433	0.0779994	1	0.692539	0.932992	0.943444	0.27698	0.999838
HHIP	0	0	0	1	0	0	18.3397	18.3397	0	0.278526	0.0475112	0.0780246	1	0.692539	0.932992	0.943444	0.277044	0.999838
KLHL34	0	4	0	0	0	4.86458	0	0	0	0.0255633	0.815143	0.0783984	1	0.692539	0.932992	0.943444	0.277997	0.999838
ZNF221	0	0	1	0	0	0	20.4316	20.4316	0	0.328229	0.0420783	0.0785544	1	0.692539	0.932992	0.943444	0.278394	0.999838
EIF3B	0	4	0	0	0	4.66836	0	0	0	0.0286123	0.691687	0.078564	1	0.692539	0.932992	0.943444	0.278418	0.999838
ENTPD6	1	0	1	0	0	0	21.0397	21.0397	0	0.331286	0.0544394	0.0785687	1	0.692539	0.932992	0.943444	0.27843	0.999838
ADGRF1	0	0	1	0	0	0	15.4869	15.4869	0	0.225112	0.0574633	0.0788424	1	0.692539	0.932992	0.943444	0.279126	0.999838
UBN1	0	0	0	1	0	0	11.8224	11.8224	0	0.160794	0.0778528	0.0790277	1	0.692539	0.932992	0.943444	0.279597	0.999838
TMC5	0	4	0	0	0	4.79647	0	0	0	0.0297175	0.676473	0.0790425	1	0.692539	0.932992	0.943444	0.279634	0.999838
RRAGB	0	1	0	1	0	2.97404	23.8064	23.8064	0	0.355895	0.0354386	0.0793701	1	0.692539	0.932992	0.943444	0.280465	0.999838
CFAP299	0	2	0	0	0	9.53773	0	0	0	0.025649	0.829115	0.0795418	1	0.692539	0.932992	0.943444	0.2809	0.999838
TUBA4B	0	2	0	0	0	9.60779	0	0	0	0.0254004	0.854366	0.0797655	1	0.692539	0.932992	0.943444	0.281466	0.999838
CROCC	0	0	0	0	0	0	0	0	0	0.0309542	0.528017	0.0799101	1	0.692539	0.932992	0.943444	0.281831	0.999838
RECQL5	0	0	0	1	0	0	12.354	12.354	0	0.172258	0.0740966	0.0799368	1	0.692539	0.932992	0.943444	0.281899	0.999838
SDK2	0	0	0	0	0	0	0	0	0	0.0308842	0.53078	0.0799668	1	0.692539	0.932992	0.943444	0.281974	0.999838
MAP2K7	1	4	0	0	0	8.02592	0	0	0	0.0290588	0.77467	0.08024	1	0.692539	0.932992	0.943444	0.282664	0.999838
CACNA1F	3	0	0	0	0	0	0	0	0	0.030948	0.413534	0.0804879	1	0.692539	0.932992	0.943444	0.283289	0.999838
IFIH1	0	4	0	0	0	4.82681	0	0	0	0.0302638	0.683918	0.080697	1	0.692539	0.932992	0.943444	0.283816	0.999838
STARD13	1	0	1	0	0	0	10.9016	10.9016	0	0.150078	0.0946484	0.0807528	1	0.692539	0.932992	0.943444	0.283956	0.999838
NEB	1	13	0	0	0	1.77964	0	0	0	0.0894826	0.184708	0.0808914	1	0.692539	0.932992	0.943444	0.284305	0.999838
GBP1	0	3	0	0	0	6.11319	0	0	0	0.0284512	0.736715	0.0810204	1	0.692539	0.932992	0.943444	0.284629	0.999838
FAM122C	0	2	0	0	0	9.36074	0	0	0	0.0265979	0.807479	0.0811724	1	0.692539	0.932992	0.943444	0.285011	0.999838
SIT1	0	2	0	0	0	9.43687	0	0	0	0.0259537	0.854244	0.0813089	1	0.692539	0.932992	0.943444	0.285354	0.999838
IGLL1	0	2	0	0	0	9.4363	0	0	0	0.0258229	0.873564	0.0815693	1	0.692539	0.932992	0.943444	0.286007	0.999838
CHERP	0	0	0	1	0	0	10.9527	10.9527	0	0.153131	0.0848333	0.0816527	1	0.692539	0.932992	0.943444	0.286216	0.999838
ATP10B	0	5	0	0	0	3.90186	0	0	0	0.0325114	0.631435	0.081875	1	0.692539	0.932992	0.943444	0.286772	0.999838
PTPRS	0	0	0	0	0	0	0	0	0	0.0307517	0.562084	0.081967	1	0.692539	0.932992	0.943444	0.287002	0.999838
SUV39H1	0	3	0	0	0	6.26265	0	0	0	0.0274795	0.793537	0.0820229	1	0.692539	0.932992	0.943444	0.287142	0.999838
SUGP1	0	0	1	0	0	0	16.7231	16.7231	0	0.264916	0.0527071	0.0822467	1	0.692539	0.932992	0.943444	0.287702	0.999838
WHAMM	0	4	0	0	0	4.71194	0	0	0	0.0293674	0.722596	0.0824185	1	0.692539	0.932992	0.943444	0.288131	0.999838
KCNK12	5	0	0	0	0	0	0	0	0	0.0267139	0.711872	0.0825311	1	0.692539	0.932992	0.943444	0.288412	0.999838
MYH14	1	0	0	0	0	0	0	0	0	0.0328544	0.513287	0.0828805	1	0.692539	0.932992	0.943444	0.289282	0.999838
RAB44	4	0	0	0	0	0	0	0	0	0.029995	0.475239	0.0830097	1	0.692539	0.932992	0.943444	0.289604	0.999838
CDK14	0	0	1	0	0	0	21.1271	21.1271	0	0.377239	0.0405247	0.0830983	1	0.692539	0.932992	0.943444	0.289824	0.999838
METTL25	0	3	0	0	0	6.09383	0	0	0	0.0291477	0.743685	0.083136	1	0.692539	0.932992	0.943444	0.289918	0.999838
LUZP2	0	0	1	0	0	0	23.7663	23.7663	0	0.460143	0.0355057	0.0834825	1	0.692539	0.932992	0.943444	0.290779	0.999838
ELF5	0	2	0	0	0	9.12492	0	0	0	0.0277067	0.794912	0.0835581	1	0.692539	0.932992	0.943444	0.290967	0.999838
ATP2A2	0	0	1	0	0	0	11.5989	11.5989	0	0.169631	0.079541	0.083724	1	0.692539	0.932992	0.943444	0.291379	0.999838
PSMB1	0	2	0	0	0	9.26269	0	0	0	0.0270006	0.843362	0.0837408	1	0.692539	0.932992	0.943444	0.29142	0.999838
SIGLEC12	0	3	0	0	0	5.97311	0	0	0	0.0288486	0.759314	0.0838203	1	0.692539	0.932992	0.943444	0.291618	0.999838
RNF214	0	0	1	0	0	0	16.8706	16.8706	0	0.276534	0.0521893	0.084006	1	0.692539	0.932992	0.943444	0.292078	0.999838
SPTBN1	0	0	0	0	0	0	0	0	0	0.033248	0.520786	0.0843609	1	0.692539	0.932992	0.943444	0.292956	0.999838
PSD3	1	0	1	0	0	0	12.2252	12.2252	0	0.183063	0.088691	0.084451	1	0.692539	0.932992	0.943444	0.293179	0.999838
LRP2	1	10	0	0	0	2.44528	0	0	0	0.0608127	0.352987	0.0846485	1	0.692539	0.932992	0.943444	0.293667	0.999838
SPTB	1	0	0	0	0	0	0	0	0	0.033088	0.528537	0.0846516	1	0.692539	0.932992	0.943444	0.293674	0.999838
UBR4	1	3	1	0	1	0.657812	2.27058	2.27058	4.73713	0.435492	0.470457	0.568635	0.149174	0.692539	0.932992	0.943444	0.294104	0.999838
SLC23A2	1	0	0	1	0	0	16.6027	16.6027	0	0.274542	0.0670107	0.0849507	1	0.692539	0.932992	0.943444	0.294412	0.999838
ADCY4	0	0	1	0	0	0	10.0135	10.0135	0	0.145295	0.0938191	0.0850704	1	0.692539	0.932992	0.943444	0.294707	0.999838
ODR4	0	0	0	1	0	0	21.2415	21.2415	0	0.399273	0.0402797	0.0855812	1	0.692539	0.932992	0.943444	0.295965	0.999838
SVIL	9	4	0	0	0	0.333849	0	0	0	0.0583967	0.146877	0.0856169	1	0.692539	0.932992	0.943444	0.296052	0.999838
ENOSF1	1	0	1	0	0	0	19.4422	19.4422	0	0.33618	0.059666	0.0856779	1	0.692539	0.932992	0.943444	0.296202	0.999838
COL18A1	0	6	0	0	0	3.11957	0	0	0	0.0349831	0.585308	0.0857805	1	0.692539	0.932992	0.943444	0.296454	0.999838
FAM83E	5	0	0	0	0	0	0	0	0	0.0302396	0.552533	0.0859378	1	0.692539	0.932992	0.943444	0.29684	0.999838
CYP11A1	0	3	0	0	0	5.9853	0	0	0	0.0296209	0.765388	0.0859811	1	0.692539	0.932992	0.943444	0.296947	0.999838
ESR2	0	3	0	0	0	5.97214	0	0	0	0.0293457	0.778065	0.0861656	1	0.692539	0.932992	0.943444	0.297399	0.999838
NUP188	0	0	0	1	0	0	5.78399	5.78399	0	0.0809497	0.173091	0.0862202	1	0.692539	0.932992	0.943444	0.297533	0.999838
FN1	0	0	0	0	0	0	0	0	0	0.0357709	0.482676	0.0862589	1	0.692539	0.932992	0.943444	0.297628	0.999838
TLL2	0	0	1	0	0	0	10.4616	10.4616	0	0.156121	0.0893195	0.0863801	1	0.692539	0.932992	0.943444	0.297925	0.999838
ZNF667	0	3	0	0	0	6.08262	0	0	0	0.0299756	0.764438	0.0865064	1	0.692539	0.932992	0.943444	0.298234	0.999838
CPNE4	5	0	0	0	0	0	0	0	0	0.0339579	0.424561	0.0866455	1	0.692539	0.932992	0.943444	0.298574	0.999838
OBSL1	1	0	0	0	0	0	0	0	0	0.0315434	0.604546	0.0866682	1	0.692539	0.932992	0.943444	0.29863	0.999838
MROH5	0	4	0	1	0	3.16778	8.09836	8.09836	0	0.0700977	0.119011	0.0867804	1	0.692539	0.932992	0.943444	0.298904	0.999838
PI4KB	0	0	1	0	0	0	13.6714	13.6714	0	0.219033	0.0661163	0.0868304	1	0.692539	0.932992	0.943444	0.299026	0.999838
ZSCAN10	4	0	0	0	0	0	0	0	0	0.0296717	0.580841	0.086856	1	0.692539	0.932992	0.943444	0.299089	0.999838
OR52R1	1	3	0	0	0	11.2104	0	0	0	0.0285608	0.877426	0.087018	1	0.692539	0.932992	0.943444	0.299485	0.999838
ERN1	0	0	1	0	0	0	10.9783	10.9783	0	0.167395	0.0846117	0.0871551	1	0.692539	0.932992	0.943444	0.299819	0.999838
NSD1	1	0	0	0	0	0	0	0	0	0.033886	0.538418	0.0872076	1	0.692539	0.932992	0.943444	0.299947	0.999838
FSBP	0	0	0	1	0	0	16.789	16.789	0	0.290747	0.0524746	0.0873035	1	0.692539	0.932992	0.943444	0.300181	0.999838
MUC5AC	4	4	0	0	1	0.615708	0	0	4.34258	0.451893	0.40272	0.550191	0.158715	0.692539	0.932992	0.943444	0.30023	0.999838
WBP11	0	0	1	0	0	0	16.4074	16.4074	0	0.281917	0.0538494	0.0873707	1	0.692539	0.932992	0.943444	0.300345	0.999838
MAGED1	0	0	1	0	0	0	13.7705	13.7705	0	0.223589	0.0655813	0.087533	1	0.692539	0.932992	0.943444	0.300741	0.999838
VCP	0	0	1	0	0	0	13.546	13.546	0	0.219088	0.0668051	0.0875908	1	0.692539	0.932992	0.943444	0.300881	0.999838
DSCAML1	2	0	0	0	0	0	0	0	0	0.0327553	0.577625	0.0876585	1	0.692539	0.932992	0.943444	0.301046	0.999838
AMY2B	0	0	0	1	0	0	19.2561	19.2561	0	0.357492	0.0449766	0.0877642	1	0.692539	0.932992	0.943444	0.301304	0.999838
FAR2	0	1	1	0	0	2.25259	24.0361	24.0361	0	0.474262	0.0350586	0.0878741	1	0.692539	0.932992	0.943444	0.301571	0.999838
ZNF638	1	7	0	0	0	4.41273	0	0	0	0.0449396	0.57974	0.087913	1	0.692539	0.932992	0.943444	0.301665	0.999838
LARP6	0	3	0	0	0	5.98886	0	0	0	0.0288803	0.83345	0.0879684	1	0.692539	0.932992	0.943444	0.3018	0.999838
TEX13C	0	4	0	0	0	4.79542	0	0	0	0.0296731	0.798461	0.0879904	1	0.692539	0.932992	0.943444	0.301853	0.999838
AP2B1	0	0	1	0	0	0	12.9731	12.9731	0	0.208924	0.070132	0.0880898	1	0.692539	0.932992	0.943444	0.302095	0.999838
SEC16A	1	0	0	0	0	0	0	0	0	0.0335337	0.564033	0.0884299	1	0.692539	0.932992	0.943444	0.302921	0.999838
DSE	4	0	0	0	0	0	0	0	0	0.0319712	0.492898	0.088448	1	0.692539	0.932992	0.943444	0.302965	0.999838
LRRC6	0	0	1	0	0	0	20.0465	20.0465	0	0.386199	0.042988	0.088622	1	0.692539	0.932992	0.943444	0.303386	0.999838
GRAMD1A	4	0	0	0	0	0	0	0	0	0.0333999	0.44262	0.0887497	1	0.692539	0.932992	0.943444	0.303696	0.999838
PRPF8	0	0	0	0	0	0	0	0	0	0.0359253	0.505805	0.0887714	1	0.692539	0.932992	0.943444	0.303748	0.999838
MRO	0	2	0	0	0	8.79332	0	0	0	0.0295073	0.808467	0.0889613	1	0.692539	0.932992	0.943444	0.304208	0.999838
SCN3A	3	0	0	0	0	0	0	0	0	0.0331257	0.431052	0.0890445	1	0.692539	0.932992	0.943444	0.304409	0.999838
FOXD4L4	0	3	0	0	0	5.95121	0	0	0	0.0289542	0.852962	0.0890464	1	0.692539	0.932992	0.943444	0.304414	0.999838
DOCK1	3	0	0	0	0	0	0	0	0	0.0365323	0.365517	0.0891975	1	0.692539	0.932992	0.943444	0.304779	0.999838
ITGA9	0	0	1	0	0	0	10.224	10.224	0	0.158938	0.0916535	0.0893945	1	0.692539	0.932992	0.943444	0.305255	0.999838
CMIP	0	0	1	0	0	0	12.7414	12.7414	0	0.208809	0.0715683	0.0895309	1	0.692539	0.932992	0.943444	0.305584	0.999838
ANKRD36C	0	5	0	0	0	3.49832	0	0	0	0.0431731	0.51432	0.0897801	1	0.692539	0.932992	0.943444	0.306185	0.999838
ASB10	0	3	0	0	0	5.89348	0	0	0	0.0301321	0.808377	0.0899686	1	0.692539	0.932992	0.943444	0.306639	0.999838
ANKRD44	0	0	0	1	0	0	10.8535	10.8535	0	0.172861	0.0857053	0.0902115	1	0.692539	0.932992	0.943444	0.307224	0.999838
TELO2	0	4	0	0	0	4.35477	0	0	0	0.0334121	0.693656	0.0905571	1	0.692539	0.932992	0.943444	0.308055	0.999838
ANAPC1	3	0	0	0	0	0	0	0	0	0.0357278	0.38013	0.0912384	1	0.692539	0.932992	0.943444	0.309689	0.999838
BTAF1	0	0	1	0	0	0	5.66084	5.66084	0	0.0850582	0.17726	0.0913575	1	0.692539	0.932992	0.943444	0.309974	0.999838
KIF26B	0	0	0	0	0	0	0	0	0	0.0326488	0.639962	0.0914973	1	0.692539	0.932992	0.943444	0.310308	0.999838
HPX	0	1	1	0	0	2.35943	22.5357	22.5357	0	0.452452	0.0376901	0.0915497	1	0.692539	0.932992	0.943444	0.310433	0.999838
WAC	0	0	1	0	0	0	16.2463	16.2463	0	0.298595	0.0544504	0.0916619	1	0.692539	0.932992	0.943444	0.310702	0.999838
INVS	0	0	1	0	0	0	11.1085	11.1085	0	0.182237	0.0834984	0.0918707	1	0.692539	0.932992	0.943444	0.3112	0.999838
PSMD2	0	0	1	0	0	0	12.1406	12.1406	0	0.203537	0.0755631	0.0918751	1	0.692539	0.932992	0.943444	0.311211	0.999838
MIOS	2	0	0	1	0	0	6.83492	6.83492	0	0.161429	0.183565	0.0919995	1	0.692539	0.932992	0.943444	0.311508	0.999838
LRRC15	5	0	0	0	0	0	0	0	0	0.0317136	0.610383	0.0920213	1	0.692539	0.932992	0.943444	0.31156	0.999838
NBEAL1	0	0	0	0	0	0	0	0	0	0.0403268	0.453468	0.092271	1	0.692539	0.932992	0.943444	0.312155	0.999838
RNF212B	0	0	1	0	0	0	22.3537	22.3537	0	0.49672	0.0380351	0.0923016	1	0.692539	0.932992	0.943444	0.312228	0.999838
MUTYH	0	0	0	1	0	0	16.1963	16.1963	0	0.302501	0.0546397	0.0927274	1	0.692539	0.932992	0.943444	0.313242	0.999838
TMEM132C	1	4	1	0	0	3.50821	16.1699	16.1699	0	0.114319	0.0588026	0.0933363	1	0.692539	0.932992	0.943444	0.314688	0.999838
MUC12	1	7	0	0	1	1.3702	0	0	4.48207	0.428498	0.535644	0.603336	0.155202	0.692539	0.932992	0.943444	0.315405	0.999838
BCL2L2-PABPN1	3	0	1	0	0	0	7.72238	7.72238	0	0.15918	0.148031	0.0936807	1	0.692539	0.932992	0.943444	0.315504	0.999838
EVPL	0	0	0	0	0	0	0	0	0	0.0354944	0.575781	0.0937457	1	0.692539	0.932992	0.943444	0.315658	0.999838
PILRB	0	2	0	0	0	8.59158	0	0	0	0.0308528	0.836834	0.0937471	1	0.692539	0.932992	0.943444	0.315661	0.999838
SLC4A4	0	4	0	0	0	4.42541	0	0	0	0.0357322	0.681435	0.0938648	1	0.692539	0.932992	0.943444	0.31594	0.999838
CHD1	3	0	0	0	0	0	0	0	0	0.0366316	0.366958	0.0938976	1	0.692539	0.932992	0.943444	0.316017	0.999838
DHX8	0	0	0	1	0	0	8.41506	8.41506	0	0.13531	0.114012	0.094033	1	0.692539	0.932992	0.943444	0.316337	0.999838
CACNA1C	0	0	0	0	0	0	0	0	0	0.0373932	0.529394	0.0940449	1	0.692539	0.932992	0.943444	0.316365	0.999838
NCOR1	1	0	0	0	0	0	0	0	0	0.0392401	0.491888	0.0942863	1	0.692539	0.932992	0.943444	0.316936	0.999838
HIF1A	0	0	1	0	0	0	13.3095	13.3095	0	0.238277	0.0681419	0.0945155	1	0.692539	0.932992	0.943444	0.317477	0.999838
ZNF169	0	3	0	0	0	5.73247	0	0	0	0.0326739	0.779767	0.0946572	1	0.692539	0.932992	0.943444	0.317811	0.999838
ATP10D	0	0	0	1	0	0	8.01255	8.01255	0	0.129139	0.120437	0.0946825	1	0.692539	0.932992	0.943444	0.31787	0.999838
RAD54B	0	0	0	1	0	0	13.3063	13.3063	0	0.239041	0.06816	0.09475	1	0.692539	0.932992	0.943444	0.31803	0.999838
UTP4	0	0	1	0	0	0	14.0707	14.0707	0	0.258337	0.0640094	0.0949896	1	0.692539	0.932992	0.943444	0.318594	0.999838
LRRC1	0	0	1	0	0	0	17.3976	17.3976	0	0.348121	0.0504145	0.0949925	1	0.692539	0.932992	0.943444	0.318601	0.999838
RASEF	0	0	1	0	0	0	12.9265	12.9265	0	0.231255	0.0704165	0.0950642	1	0.692539	0.932992	0.943444	0.318769	0.999838
ESYT2	1	0	0	1	0	0	10.3574	10.3574	0	0.175355	0.101561	0.0951278	1	0.692539	0.932992	0.943444	0.318919	0.999838
ZNF326	0	0	0	1	0	0	16.2485	16.2485	0	0.318195	0.0544421	0.0955867	1	0.692539	0.932992	0.943444	0.319998	0.999838
OR5H14	0	2	0	0	0	8.60675	0	0	0	0.0309817	0.882895	0.0957515	1	0.692539	0.932992	0.943444	0.320385	0.999838
FAM220A	0	2	0	0	0	8.51986	0	0	0	0.0312915	0.862897	0.0959276	1	0.692539	0.932992	0.943444	0.320797	0.999838
PDE4DIP	0	0	0	0	0	0	0	0	0	0.0412522	0.469721	0.0959308	1	0.692539	0.932992	0.943444	0.320805	0.999838
GCKR	0	3	0	0	0	5.50851	0	0	0	0.0352143	0.714308	0.0960339	1	0.692539	0.932992	0.943444	0.321047	0.999838
HIVEP3	0	0	0	0	0	0	0	0	0	0.0350396	0.623854	0.0961481	1	0.692539	0.932992	0.943444	0.321314	0.999838
IRX1	5	0	0	0	0	0	0	0	0	0.0329308	0.643124	0.0963061	1	0.692539	0.932992	0.943444	0.321684	0.999838
SMC2	0	4	0	0	0	4.34885	0	0	0	0.0393536	0.635527	0.0964102	1	0.692539	0.932992	0.943444	0.321927	0.999838
KMT2C	0	4	0	0	1	0.987562	0	0	4.99945	0.979987	0.373083	0.672334	0.143453	0.982952	0.932992	0.943444	0.322018	0.999838
IL1R1	0	1	0	1	0	2.1905	22.0295	22.0295	0	0.487837	0.0386643	0.096452	1	0.692539	0.932992	0.943444	0.322025	0.999838
MYO9A	1	0	0	0	0	0	0	0	0	0.0406785	0.484917	0.0964654	1	0.692539	0.932992	0.943444	0.322057	0.999838
ALS2CL	0	0	1	0	0	0	10.2317	10.2317	0	0.17625	0.0915757	0.0965486	1	0.692539	0.932992	0.943444	0.322251	0.999838
SULT1B1	0	2	0	0	0	8.4404	0	0	0	0.0324841	0.812521	0.0967488	1	0.692539	0.932992	0.943444	0.322719	0.999838
NCAPG	0	0	1	0	0	0	11.5628	11.5628	0	0.206111	0.0798206	0.0969517	1	0.692539	0.932992	0.943444	0.323193	0.999838
OSBPL7	1	0	1	0	0	0	10.9679	10.9679	0	0.194187	0.0999682	0.0974002	1	0.692539	0.932992	0.943444	0.324238	0.999838
TEK	1	0	0	1	0	0	9.75614	9.75614	0	0.168582	0.111879	0.0974757	1	0.692539	0.932992	0.943444	0.324414	0.999838
DNHD1	2	4	0	0	1	0.968994	0	0	5.1656	0.949507	0.397496	0.697712	0.140056	0.95788	0.932992	0.943444	0.324979	0.999838
RBBP5	0	0	0	1	0	0	16.7927	16.7927	0	0.345868	0.0524617	0.0978059	1	0.692539	0.932992	0.943444	0.325182	0.999838
ACACA	0	0	0	0	0	0	0	0	0	0.0415179	0.482867	0.0979238	1	0.692539	0.932992	0.943444	0.325456	0.999838
DNAH6	0	8	0	0	0	2.3663	0	0	0	0.0594877	0.380162	0.0981123	1	0.692539	0.932992	0.943444	0.325894	0.999838
IL12RB2	4	0	0	0	0	0	0	0	0	0.0382577	0.429665	0.0981758	1	0.692539	0.932992	0.943444	0.326041	0.999838
KIF26A	2	0	0	0	0	0	0	0	0	0.035288	0.646189	0.0981792	1	0.692539	0.932992	0.943444	0.326049	0.999838
NMT1	2	5	0	0	0	5.2967	0	0	0	0.0442962	0.638086	0.0986982	1	0.692539	0.932992	0.943444	0.327253	0.999838
PRRC2A	0	0	0	0	0	0	0	0	0	0.039963	0.52429	0.0990184	1	0.692539	0.932992	0.943444	0.327993	0.999838
MDGA2	0	4	0	0	0	4.31823	0	0	0	0.0390955	0.660383	0.0990348	1	0.692539	0.932992	0.943444	0.328031	0.999838
DACH2	0	3	0	0	0	5.56425	0	0	0	0.0347603	0.769328	0.099192	1	0.692539	0.932992	0.943444	0.328395	0.999838
AFG3L2	0	0	1	0	0	0	12.362	12.362	0	0.23207	0.0740432	0.0993028	1	0.692539	0.932992	0.943444	0.328651	0.999838
OR7G1	0	2	0	0	0	8.35268	0	0	0	0.0324944	0.886225	0.0998847	1	0.692539	0.932992	0.943444	0.329993	0.999838
MYEF2	0	3	0	0	0	5.49584	0	0	0	0.0368208	0.722218	0.100152	1	0.692539	0.932992	0.943444	0.330608	0.999838
CEP192	2	0	0	0	0	0	0	0	0	0.041144	0.497576	0.100231	1	0.692539	0.932992	0.943444	0.33079	0.999838
TRPV3	4	0	0	0	0	0	0	0	0	0.0382243	0.462824	0.100493	1	0.692539	0.932992	0.943444	0.331393	0.999838
PPEF1	0	0	0	1	0	0	14.6675	14.6675	0	0.298238	0.0610869	0.100777	1	0.692539	0.932992	0.943444	0.332045	0.999838
PFKM	0	0	0	1	0	0	11.0729	11.0729	0	0.206945	0.0837994	0.10115	1	0.692539	0.932992	0.943444	0.332901	0.999838
IGF2BP1	0	3	0	0	0	5.34485	0	0	0	0.0370948	0.720629	0.101237	1	0.692539	0.932992	0.943444	0.3331	0.999838
CEP250	0	0	0	0	0	0	0	0	0	0.0434706	0.47845	0.101297	1	0.692539	0.932992	0.943444	0.333236	0.999838
DZANK1	1	0	1	0	0	0	13.2697	13.2697	0	0.263324	0.0885791	0.101722	1	0.692539	0.932992	0.943444	0.33421	0.999838
PRR12	0	0	0	0	0	0	0	0	0	0.0364298	0.6622	0.10189	1	0.692539	0.932992	0.943444	0.334592	0.999838
PRICKLE2	1	5	0	0	0	5.6957	0	0	0	0.0420638	0.705113	0.10198	1	0.692539	0.932992	0.943444	0.334798	0.999838
PLXNA1	0	0	0	0	0	0	0	0	0	0.0388268	0.585648	0.101997	1	0.692539	0.932992	0.943444	0.334837	0.999838
FDXR	0	3	0	0	0	5.38767	0	0	0	0.0361497	0.758736	0.102096	1	0.692539	0.932992	0.943444	0.335062	0.999838
IQGAP2	0	0	1	0	0	0	6.35008	6.35008	0	0.110227	0.156071	0.102138	1	0.692539	0.932992	0.943444	0.33516	0.999838
BACH2	4	0	0	0	0	0	0	0	0	0.0361083	0.576834	0.102185	1	0.692539	0.932992	0.943444	0.335267	0.999838
USP9Y	0	0	0	0	0	0	0	0	0	0.0432199	0.491011	0.102229	1	0.692539	0.932992	0.943444	0.335365	0.999838
DYSF	1	0	0	0	0	0	0	0	0	0.0423364	0.508564	0.102349	1	0.692539	0.932992	0.943444	0.335641	0.999838
TDRD3	0	0	1	0	0	0	13.4354	13.4354	0	0.27089	0.067424	0.102444	1	0.692539	0.932992	0.943444	0.335856	0.999838
TRPA1	0	0	0	1	0	0	9.55033	9.55033	0	0.177217	0.0989387	0.103138	1	0.692539	0.932992	0.943444	0.337435	0.999838
BDP1	0	0	0	0	0	0	0	0	0	0.0426895	0.51041	0.103267	1	0.692539	0.932992	0.943444	0.337727	0.999838
CC2D1B	0	0	0	1	0	0	11.0101	11.0101	0	0.21163	0.0843369	0.103337	1	0.692539	0.932992	0.943444	0.337888	0.999838
PRPF39	0	0	1	0	0	0	14.4041	14.4041	0	0.302923	0.0623449	0.103562	1	0.692539	0.932992	0.943444	0.338399	0.999838
URB1	1	0	0	0	0	0	0	0	0	0.0418196	0.531053	0.103578	1	0.692539	0.932992	0.943444	0.338433	0.999838
EWSR1	0	0	0	1	0	0	13.0369	13.0369	0	0.264859	0.0697465	0.103718	1	0.692539	0.932992	0.943444	0.338751	0.999838
SNX4	0	0	1	0	0	0	16.9481	16.9481	0	0.385952	0.0519208	0.103831	1	0.692539	0.932992	0.943444	0.339008	0.999838
CHD2	0	5	0	1	0	3.22563	5.15209	5.15209	0	0.053406	0.196661	0.104206	1	0.692539	0.932992	0.943444	0.339856	0.999838
ITGB1	4	0	0	0	0	0	0	0	0	0.0401543	0.457434	0.104213	1	0.692539	0.932992	0.943444	0.339871	0.999838
MGAM2	0	0	0	0	0	0	0	0	0	0.041433	0.546979	0.1043	1	0.692539	0.932992	0.943444	0.340068	0.999838
ATP13A3	0	0	1	0	0	0	8.38387	8.38387	0	0.154432	0.114486	0.104398	1	0.692539	0.932992	0.943444	0.340289	0.999838
C1orf131	0	2	0	0	0	8.00481	0	0	0	0.0351224	0.829727	0.10449	1	0.692539	0.932992	0.943444	0.340497	0.999838
FAM71B	0	3	0	0	0	5.46205	0	0	0	0.0359416	0.807819	0.104765	1	0.692539	0.932992	0.943444	0.341119	0.999838
NEURL4	3	0	0	0	0	0	0	0	0	0.0385556	0.508661	0.10495	1	0.692539	0.932992	0.943444	0.341535	0.999838
SLC45A1	4	0	0	0	0	0	0	0	0	0.0375715	0.570791	0.105325	1	0.692539	0.932992	0.943444	0.342379	0.999838
DSG1	1	5	0	0	0	5.67066	0	0	0	0.0451834	0.689597	0.105466	1	0.692539	0.932992	0.943444	0.342698	0.999838
OR13C5	0	2	0	0	0	8.08853	0	0	0	0.0344858	0.897804	0.10547	1	0.692539	0.932992	0.943444	0.342707	0.999838
PHF8	0	4	0	0	0	4.10007	0	0	0	0.0416899	0.658799	0.105527	1	0.692539	0.932992	0.943444	0.342835	0.999838
LAMC1	3	0	0	0	0	0	0	0	0	0.0400998	0.446314	0.105704	1	0.692539	0.932992	0.943444	0.343232	0.999838
OR51B2	0	2	0	0	0	8.08987	0	0	0	0.0346744	0.895588	0.105885	1	0.692539	0.932992	0.943444	0.34364	0.999838
PI4KA	1	0	0	0	0	0	0	0	0	0.0442426	0.506968	0.106055	1	0.692539	0.932992	0.943444	0.34402	0.999838
IGSF3	6	1	0	0	0	0.162138	0	0	0	0.0458874	0.349435	0.106148	1	0.692539	0.932992	0.943444	0.344229	0.999838
OR5B17	0	2	0	0	0	8.03812	0	0	0	0.0350787	0.889645	0.106757	1	0.692539	0.932992	0.943444	0.345593	0.999838
BUB1	1	0	1	0	0	0	9.82726	9.82726	0	0.192568	0.115839	0.106902	1	0.692539	0.932992	0.943444	0.345917	0.999838
GLYATL3	0	2	0	0	0	7.83274	0	0	0	0.0363439	0.82057	0.107179	1	0.692539	0.932992	0.943444	0.346537	0.999838
CHRDL1	0	1	1	0	0	2.56112	18.3798	18.3798	0	0.415925	0.0473948	0.10748	1	0.692539	0.932992	0.943444	0.347209	0.999838
NUTM1	0	4	0	0	0	4.20365	0	0	0	0.0401482	0.715326	0.107611	1	0.692539	0.932992	0.943444	0.347502	0.999838
WT1	0	3	0	0	0	5.12021	0	0	0	0.0383214	0.756827	0.107725	1	0.692539	0.932992	0.943444	0.347755	0.999838
SYNDIG1	0	2	0	0	0	7.88289	0	0	0	0.035636	0.874837	0.107762	1	0.692539	0.932992	0.943444	0.347837	0.999838
MED12	0	0	0	0	0	0	0	0	0	0.0451857	0.508361	0.108114	1	0.692539	0.932992	0.943444	0.348622	0.999838
OR2L3	0	2	0	0	0	7.93856	0	0	0	0.0358208	0.873252	0.108122	1	0.692539	0.932992	0.943444	0.348638	0.999838
OXSR1	0	0	1	0	0	0	15.4997	15.4997	0	0.36118	0.0574096	0.108367	1	0.692539	0.932992	0.943444	0.349183	0.999838
APAF1	0	4	0	0	0	4.05003	0	0	0	0.045005	0.631452	0.108813	1	0.692539	0.932992	0.943444	0.350173	0.999838
OR1E2	0	2	0	0	0	7.83482	0	0	0	0.0362682	0.878902	0.10952	1	0.692539	0.932992	0.943444	0.35174	0.999838
GRIN2C	1	6	0	0	0	4.11127	0	0	0	0.043272	0.705091	0.10957	1	0.692539	0.932992	0.943444	0.35185	0.999838
OR6Q1	0	2	0	0	0	7.83921	0	0	0	0.0364614	0.868497	0.109612	1	0.692539	0.932992	0.943444	0.351944	0.999838
OR8B2	0	2	0	0	0	7.8999	0	0	0	0.0360509	0.900257	0.109623	1	0.692539	0.932992	0.943444	0.351968	0.999838
PLXNA3	0	0	0	0	0	0	0	0	0	0.0426026	0.577721	0.109644	1	0.692539	0.932992	0.943444	0.352013	0.999838
CAPN2	1	0	1	0	0	0	11.4498	11.4498	0	0.243026	0.0971353	0.110054	1	0.692539	0.932992	0.943444	0.352919	0.999838
RALGAPA1	0	0	0	0	0	0	0	0	0	0.0458212	0.515829	0.11023	1	0.692539	0.932992	0.943444	0.353307	0.999838
PSMF1	0	2	0	0	0	7.64561	0	0	0	0.0375971	0.819001	0.110334	1	0.692539	0.932992	0.943444	0.353536	0.999838
GPR179	0	0	0	0	0	0	0	0	0	0.0429797	0.581095	0.110766	1	0.692539	0.932992	0.943444	0.354489	0.999838
TMEM131L	3	0	0	0	0	0	0	0	0	0.0430514	0.423135	0.111122	1	0.692539	0.932992	0.943444	0.355272	0.999838
ARFGEF3	1	0	0	0	0	0	0	0	0	0.0441797	0.559897	0.111383	1	0.692539	0.932992	0.943444	0.355844	0.999838
OR13D1	0	2	0	0	0	7.74109	0	0	0	0.0371605	0.884008	0.111992	1	0.692539	0.932992	0.943444	0.357179	0.999838
EPS8L3	0	0	1	0	0	0	13.542	13.542	0	0.312794	0.0668274	0.112022	1	0.692539	0.932992	0.943444	0.357245	0.999838
MMRN1	0	4	0	0	0	4.12151	0	0	0	0.0427376	0.703531	0.112309	1	0.692539	0.932992	0.943444	0.357873	0.999838
MYO10	0	0	0	0	0	0	0	0	0	0.0470297	0.512965	0.112346	1	0.692539	0.932992	0.943444	0.357954	0.999838
ATG2A	0	0	0	0	0	0	0	0	0	0.0447489	0.557909	0.112398	1	0.692539	0.932992	0.943444	0.358068	0.999838
CCDC187	0	0	0	0	0	0	0	0	0	0.0443129	0.567581	0.112402	1	0.692539	0.932992	0.943444	0.358076	0.999838
LRRC69	0	2	0	0	0	7.57122	0	0	0	0.0387897	0.804366	0.112403	1	0.692539	0.932992	0.943444	0.358079	0.999838
STAG1	0	4	0	0	0	3.91357	0	0	0	0.0492437	0.594077	0.112407	1	0.692539	0.932992	0.943444	0.358087	0.999838
ZNF729	0	4	0	0	0	4.21244	0	0	0	0.0425036	0.71491	0.112448	1	0.692539	0.932992	0.943444	0.358176	0.999838
KRT5	0	3	0	0	0	5.16993	0	0	0	0.0396451	0.783595	0.112488	1	0.692539	0.932992	0.943444	0.358264	0.999838
SEL1L	0	0	1	0	0	0	11.4036	11.4036	0	0.249468	0.0810743	0.112505	1	0.692539	0.932992	0.943444	0.358301	0.999838
GANAB	0	0	1	0	0	0	8.81645	8.81645	0	0.181197	0.108216	0.112598	1	0.692539	0.932992	0.943444	0.358504	0.999838
HOXB7	0	2	0	0	0	7.55411	0	0	0	0.0380175	0.846722	0.112802	1	0.692539	0.932992	0.943444	0.358949	0.999838
MYH9	2	0	0	0	0	0	0	0	0	0.0461878	0.532854	0.113096	1	0.692539	0.932992	0.943444	0.359592	0.999838
GPR174	0	2	0	0	0	7.61439	0	0	0	0.0384177	0.83477	0.113111	1	0.692539	0.932992	0.943444	0.359623	0.999838
DUSP10	5	0	0	0	0	0	0	0	0	0.0410672	0.594438	0.113394	1	0.692539	0.932992	0.943444	0.360239	0.999838
TIAM1	1	6	0	0	0	3.95288	0	0	0	0.0522283	0.616377	0.113514	1	0.692539	0.932992	0.943444	0.360502	0.999838
ADAM23	0	0	0	1	0	0	10.0845	10.0845	0	0.216437	0.0930774	0.113712	1	0.692539	0.932992	0.943444	0.360933	0.999838
PILRA	0	2	0	0	0	7.49624	0	0	0	0.0391871	0.812	0.113894	1	0.692539	0.932992	0.943444	0.361328	0.999838
PIK3C3	0	0	1	0	0	0	10.4534	10.4534	0	0.227089	0.0893983	0.113939	1	0.692539	0.932992	0.943444	0.361426	0.999838
KRT84	0	3	0	0	0	5.15602	0	0	0	0.0402533	0.786936	0.114151	1	0.692539	0.932992	0.943444	0.361886	0.999838
CCDC88B	0	5	0	0	0	3.23362	0	0	0	0.0492403	0.586833	0.114179	1	0.692539	0.932992	0.943444	0.361945	0.999838
CCDC191	0	0	1	0	0	0	10.1351	10.1351	0	0.219194	0.0925561	0.114235	1	0.692539	0.932992	0.943444	0.362068	0.999838
ZNF318	0	0	0	0	0	0	0	0	0	0.0444048	0.586225	0.114327	1	0.692539	0.932992	0.943444	0.362268	0.999838
CIT	0	0	0	0	0	0	0	0	0	0.0485091	0.50502	0.11437	1	0.692539	0.932992	0.943444	0.36236	0.999838
HNRNPCL2	0	2	0	0	0	7.61839	0	0	0	0.0386048	0.855045	0.114507	1	0.692539	0.932992	0.943444	0.362657	0.999838
NLRX1	0	4	0	0	0	4.03016	0	0	0	0.0424873	0.726021	0.114569	1	0.692539	0.932992	0.943444	0.362792	0.999838
USP48	0	0	0	1	0	0	8.68222	8.68222	0	0.182355	0.110091	0.114679	1	0.692539	0.932992	0.943444	0.36303	0.999838
ITGB4	0	0	0	0	0	0	0	0	0	0.0451869	0.57397	0.11488	1	0.692539	0.932992	0.943444	0.363465	0.999838
PSG11	0	2	0	0	0	7.41032	0	0	0	0.0399409	0.799391	0.115046	1	0.692539	0.932992	0.943444	0.363824	0.999838
ZAP70	4	0	0	0	0	0	0	0	0	0.0432273	0.520023	0.115161	1	0.692539	0.932992	0.943444	0.364072	0.999838
MYO1E	0	0	1	0	0	0	7.80892	7.80892	0	0.162469	0.123953	0.115455	1	0.692539	0.932992	0.943444	0.364708	0.999838
KIF4A	0	0	1	0	0	0	7.06337	7.06337	0	0.145138	0.138639	0.115578	1	0.692539	0.932992	0.943444	0.364973	0.999838
DDX4	0	3	0	0	0	4.98939	0	0	0	0.0453223	0.680824	0.115587	1	0.692539	0.932992	0.943444	0.364994	0.999838
AQP10	0	2	0	0	0	7.46681	0	0	0	0.0393715	0.841654	0.115914	1	0.692539	0.932992	0.943444	0.365697	0.999838
DMBT1	0	6	0	0	0	2.64092	0	0	0	0.0620733	0.444491	0.116137	1	0.692539	0.932992	0.943444	0.366178	0.999838
PRKCQ	1	4	0	0	0	6.294	0	0	0	0.0504228	0.693841	0.11669	1	0.692539	0.932992	0.943444	0.367367	0.999838
WDR81	1	0	0	0	0	0	0	0	0	0.0430651	0.652292	0.116725	1	0.692539	0.932992	0.943444	0.367443	0.999838
RIN3	0	4	0	0	0	3.93595	0	0	0	0.0426009	0.74231	0.116792	1	0.692539	0.932992	0.943444	0.367587	0.999838
TRIM42	2	6	0	0	0	4.75928	0	0	0	0.0504785	0.677963	0.116924	1	0.692539	0.932992	0.943444	0.36787	0.999838
LTBP4	0	0	0	0	0	0	0	0	0	0.0460388	0.576459	0.116941	1	0.692539	0.932992	0.943444	0.367907	0.999838
CCDC88C	0	0	0	0	0	0	0	0	0	0.046454	0.56817	0.117021	1	0.692539	0.932992	0.943444	0.368077	0.999838
EHF	0	2	0	0	0	7.26379	0	0	0	0.0414681	0.775567	0.117237	1	0.692539	0.932992	0.943444	0.368541	0.999838
AURKC	0	2	0	0	0	7.39531	0	0	0	0.0403579	0.821106	0.117276	1	0.692539	0.932992	0.943444	0.368624	0.999838
TMEM181	0	3	0	0	0	4.8949	0	0	0	0.0436046	0.730347	0.11786	1	0.692539	0.932992	0.943444	0.369875	0.999838
RAB3GAP1	0	0	0	1	0	0	9.22982	9.22982	0	0.204033	0.102799	0.117959	1	0.692539	0.932992	0.943444	0.370087	0.999838
DENND4A	0	5	0	0	0	3.28943	0	0	0	0.0525626	0.581291	0.118002	1	0.692539	0.932992	0.943444	0.370178	0.999838
ABCA1	2	0	0	0	0	0	0	0	0	0.0498225	0.500691	0.11835	1	0.692539	0.932992	0.943444	0.370921	0.999838
MYH11	0	0	0	0	0	0	0	0	0	0.0495567	0.525478	0.118866	1	0.692539	0.932992	0.943444	0.372021	0.999838
PCDHB9	4	0	0	0	0	0	0	0	0	0.0416598	0.661394	0.119024	1	0.692539	0.932992	0.943444	0.372358	0.999838
FBXO24	0	3	0	0	0	4.97047	0	0	0	0.0433778	0.754881	0.119195	1	0.692539	0.932992	0.943444	0.372722	0.999838
ZPBP2	1	1	1	0	0	3.37736	30.9136	30.9136	0	0.39768	0.0416964	0.119405	1	0.692539	0.932992	0.943444	0.373169	0.999838
KIF4B	0	4	0	0	0	3.98063	0	0	0	0.0462579	0.697287	0.119736	1	0.692539	0.932992	0.943444	0.373872	0.999838
GTF3C2	0	0	1	0	0	0	9.19666	9.19666	0	0.207524	0.103215	0.119806	1	0.692539	0.932992	0.943444	0.37402	0.999838
OR2A42	0	2	0	0	0	7.34033	0	0	0	0.0402072	0.884669	0.119856	1	0.692539	0.932992	0.943444	0.374127	0.999838
CASZ1	2	0	0	0	0	0	0	0	0	0.0443026	0.657245	0.119919	1	0.692539	0.932992	0.943444	0.37426	0.999838
DHX57	3	0	0	0	0	0	0	0	0	0.0468257	0.435916	0.119924	1	0.692539	0.932992	0.943444	0.37427	0.999838
SCAI	0	0	0	1	0	0	12.1823	12.1823	0	0.301044	0.0752723	0.120411	1	0.692539	0.932992	0.943444	0.375301	0.999838
MAP1B	0	6	0	0	0	2.86482	0	0	0	0.0508321	0.603983	0.120582	1	0.692539	0.932992	0.943444	0.375663	0.999838
DSCAM	0	0	0	0	0	0	0	0	0	0.0487537	0.556948	0.120704	1	0.692539	0.932992	0.943444	0.375922	0.999838
PRDM6	0	1	1	0	0	1.48198	20.0086	20.0086	0	0.711983	0.0430794	0.120719	1	0.758123	0.932992	0.943444	0.375953	0.999838
XKR7	4	0	0	0	0	0	0	0	0	0.0425895	0.651063	0.120795	1	0.692539	0.932992	0.943444	0.376115	0.999838
ASMTL	1	4	0	0	0	5.92027	0	0	0	0.0470417	0.753714	0.121234	1	0.692539	0.932992	0.943444	0.377042	0.999838
C4orf17	0	2	0	0	0	7.22035	0	0	0	0.0423171	0.811225	0.12151	1	0.692539	0.932992	0.943444	0.377623	0.999838
MPEG1	0	3	0	0	0	4.95428	0	0	0	0.0431347	0.791874	0.12165	1	0.692539	0.932992	0.943444	0.377919	0.999838
SLC5A5	4	0	0	0	0	0	0	0	0	0.0462676	0.520684	0.121774	1	0.692539	0.932992	0.943444	0.37818	0.999838
MICAL3	5	1	0	0	0	0.161422	0	0	0	0.0546762	0.324339	0.121852	1	0.692539	0.932992	0.943444	0.378344	0.999838
DKK1	0	2	0	0	0	7.18843	0	0	0	0.0417982	0.844138	0.122159	1	0.692539	0.932992	0.943444	0.37899	0.999838
NEUROG3	0	2	0	0	0	7.18492	0	0	0	0.0414399	0.865058	0.12225	1	0.692539	0.932992	0.943444	0.379182	0.999838
CFAP36	0	2	0	0	0	7.07208	0	0	0	0.043867	0.768532	0.122413	1	0.692539	0.932992	0.943444	0.379525	0.999838
FER1L5	0	0	0	0	0	0	0	0	0	0.0528267	0.503253	0.122612	1	0.692539	0.932992	0.943444	0.379941	0.999838
SHANK2	0	0	0	0	0	0	0	0	0	0.0472285	0.613543	0.12293	1	0.692539	0.932992	0.943444	0.380609	0.999838
OR51I2	0	2	0	0	0	7.31106	0	0	0	0.0416294	0.875306	0.122996	1	0.692539	0.932992	0.943444	0.380747	0.999838
ADPRHL1	0	0	0	0	0	0	0	0	0	0.0468539	0.626387	0.123217	1	0.692539	0.932992	0.943444	0.38121	0.999838
ULK3	0	1	1	0	0	2.08658	17.1241	17.1241	0	0.512205	0.0513211	0.123926	1	0.692539	0.932992	0.943444	0.382692	0.999838
INTS11	0	3	0	0	0	4.70001	0	0	0	0.046929	0.713909	0.124192	1	0.692539	0.932992	0.943444	0.383247	0.999838
MED13L	1	0	0	0	0	0	0	0	0	0.0501855	0.566193	0.124659	1	0.692539	0.932992	0.943444	0.384221	0.999838
OR51Q1	0	2	0	0	0	7.19952	0	0	0	0.0423793	0.874717	0.124891	1	0.692539	0.932992	0.943444	0.384703	0.999838
DLG5	0	0	0	0	0	0	0	0	0	0.0489877	0.594716	0.125004	1	0.692539	0.932992	0.943444	0.384939	0.999838
PHEX	0	3	0	0	0	4.69758	0	0	0	0.0495553	0.676234	0.125128	1	0.692539	0.932992	0.943444	0.385196	0.999838
MOV10L1	1	5	0	0	0	4.52173	0	0	0	0.0585879	0.630925	0.125174	1	0.692539	0.932992	0.943444	0.385293	0.999838
IKBKB	0	0	0	1	0	0	9.96767	9.96767	0	0.245128	0.094303	0.125544	1	0.692539	0.932992	0.943444	0.38606	0.999838
OR11G2	0	2	0	0	0	7.16749	0	0	0	0.0426	0.886348	0.125904	1	0.692539	0.932992	0.943444	0.386808	0.999838
CHTF18	3	0	0	0	0	0	0	0	0	0.0480171	0.507862	0.126285	1	0.692539	0.932992	0.943444	0.387596	0.999838
FSIP2	2	5	0	0	1	0.964398	0	0	3.5549	0.935002	0.394826	0.693962	0.182083	0.946029	0.932992	0.943444	0.387747	0.999838
LPA	0	0	0	0	0	0	0	0	0	0.0568721	0.476724	0.126649	1	0.692539	0.932992	0.943444	0.388347	0.999838
MYH7	0	0	0	0	0	0	0	0	0	0.0519299	0.552605	0.126774	1	0.692539	0.932992	0.943444	0.388607	0.999838
FAM170B	0	2	0	0	0	7.02222	0	0	0	0.0436305	0.850949	0.12703	1	0.692539	0.932992	0.943444	0.389135	0.999838
EGF	0	3	1	0	0	3.03511	8.01428	8.01428	0	0.118256	0.120408	0.127268	1	0.692539	0.932992	0.943444	0.389626	0.999838
NFE2L1	0	1	1	0	0	1.43186	19.1179	19.1179	0	0.734817	0.0453421	0.127416	1	0.774738	0.932992	0.943444	0.38993	0.999838
MED12L	0	0	0	0	0	0	0	0	0	0.0547546	0.514632	0.127825	1	0.692539	0.932992	0.943444	0.390774	0.999838
ROS1	2	0	0	0	0	0	0	0	0	0.0542605	0.49285	0.128205	1	0.692539	0.932992	0.943444	0.391553	0.999838
PPT1	0	2	0	0	0	6.8311	0	0	0	0.0458667	0.780189	0.128262	1	0.692539	0.932992	0.943444	0.391671	0.999838
MYOF	0	0	0	0	0	0	0	0	0	0.0562001	0.497636	0.128343	1	0.692539	0.932992	0.943444	0.391838	0.999838
CTSV	0	2	0	0	0	6.88961	0	0	0	0.0454995	0.81049	0.129321	1	0.692539	0.932992	0.943444	0.393842	0.999838
ARMH4	1	4	0	0	0	6.42605	0	0	0	0.0510809	0.764053	0.129481	1	0.692539	0.932992	0.943444	0.394169	0.999838
NTF3	0	2	0	0	0	6.8905	0	0	0	0.0451347	0.832336	0.129777	1	0.692539	0.932992	0.943444	0.394773	0.999838
NOTCH4	0	0	0	0	0	0	0	0	0	0.0519369	0.580218	0.129789	1	0.692539	0.932992	0.943444	0.394799	0.999838
CNTRL	0	0	0	0	0	0	0	0	0	0.057839	0.487408	0.129994	1	0.692539	0.932992	0.943444	0.395216	0.999838
ASTN2	3	0	0	0	0	0	0	0	0	0.0494591	0.505889	0.130363	1	0.692539	0.932992	0.943444	0.395968	0.999838
DNAH2	1	1	1	0	0	0.240088	2.39906	2.39906	0	0.0622358	0.444821	0.131297	1	0.692539	0.932992	0.943444	0.397867	0.999838
VSTM2A	0	2	0	0	0	6.76147	0	0	0	0.0463346	0.813596	0.131676	1	0.692539	0.932992	0.943444	0.398638	0.999838
PGBD1	0	3	0	0	0	4.72423	0	0	0	0.0494608	0.739943	0.131768	1	0.692539	0.932992	0.943444	0.398823	0.999838
PCBP1	1	3	0	0	0	8.28113	0	0	0	0.0459751	0.883366	0.131896	1	0.692539	0.932992	0.943444	0.399083	0.999838
DOCK7	0	0	0	0	0	0	0	0	0	0.0580802	0.503778	0.132765	1	0.692539	0.932992	0.943444	0.400842	0.999838
TRIM49B	5	0	0	0	0	0	0	0	0	0.053209	0.506223	0.133106	1	0.692539	0.932992	0.943444	0.401528	0.999838
SNAPC1	0	2	0	0	0	6.70447	0	0	0	0.0481729	0.776106	0.133229	1	0.692539	0.932992	0.943444	0.401776	0.999838
COL27A1	0	0	0	0	0	0	0	0	0	0.0563628	0.532903	0.13331	1	0.692539	0.932992	0.943444	0.40194	0.999838
ADGRB1	0	0	0	0	0	0	0	0	0	0.0522611	0.608564	0.133343	1	0.692539	0.932992	0.943444	0.402007	0.999838
ATP8B2	3	0	0	0	0	0	0	0	0	0.051868	0.476944	0.133417	1	0.692539	0.932992	0.943444	0.402155	0.999838
MAN1A2	0	1	1	0	0	1.89925	16.4821	16.4821	0	0.562166	0.0535749	0.133744	1	0.693731	0.932992	0.943444	0.402814	0.999838
SLC12A6	3	0	0	0	0	0	0	0	0	0.0537368	0.436779	0.133802	1	0.692539	0.932992	0.943444	0.402931	0.999838
C2orf16	2	1	0	0	0	0.242355	0	0	0	0.0645026	0.436841	0.13384	1	0.692539	0.932992	0.943444	0.403007	0.999838
SLC25A5	0	2	0	0	0	6.77825	0	0	0	0.0469424	0.832373	0.134102	1	0.692539	0.932992	0.943444	0.403535	0.999838
PLXNA4	2	0	0	0	0	0	0	0	0	0.053724	0.575336	0.134368	1	0.692539	0.932992	0.943444	0.404068	0.999838
GON4L	1	0	0	0	0	0	0	0	0	0.0555857	0.560961	0.135168	1	0.692539	0.932992	0.943444	0.405672	0.999838
TOGARAM2	0	2	0	1	0	2.03966	13.0868	13.0868	0	0.367459	0.0694472	0.135347	1	0.692539	0.932992	0.943444	0.40603	0.999838
ADAMTS7	0	0	0	0	0	0	0	0	0	0.0542513	0.600408	0.136741	1	0.692539	0.932992	0.943444	0.40881	0.999838
TENM2	0	6	1	0	0	2.21243	5.35747	5.35747	0	0.100623	0.188373	0.136964	1	0.692539	0.932992	0.943444	0.409254	0.999838
S100G	0	1	0	0	0	18.678	0	0	0	0.0465448	0.917249	0.137205	1	0.692539	0.933695	0.943444	0.409732	0.999838
SCRIB	0	0	0	0	0	0	0	0	0	0.0542607	0.60573	0.137305	1	0.692539	0.932992	0.943444	0.409931	0.999838
ITLN2	0	2	0	0	0	6.58034	0	0	0	0.0492161	0.803065	0.137784	1	0.692539	0.932992	0.943444	0.410881	0.999838
GOLGA4	0	5	0	0	0	2.92935	0	0	0	0.0684457	0.517544	0.13795	1	0.692539	0.932992	0.943444	0.411211	0.999838
EML6	2	0	0	0	0	0	0	0	0	0.0589526	0.504563	0.138233	1	0.692539	0.932992	0.943444	0.411771	0.999838
ZEB2	3	0	0	0	0	0	0	0	0	0.0522296	0.540154	0.138624	1	0.692539	0.932992	0.943444	0.412543	0.999838
FSCB	0	3	0	0	0	4.64401	0	0	0	0.0509101	0.776885	0.138679	1	0.692539	0.932992	0.943444	0.412652	0.999838
PARPBP	4	0	0	0	0	0	0	0	0	0.055312	0.500485	0.138941	1	0.692539	0.932992	0.943444	0.41317	0.999838
GPR158	0	4	0	0	0	3.55274	0	0	0	0.0562501	0.665871	0.139147	1	0.692539	0.932992	0.943444	0.413576	0.999838
OSTM1	0	2	0	0	0	6.48713	0	0	0	0.0500703	0.806495	0.140131	1	0.692539	0.932992	0.943444	0.415513	0.999838
MRGPRD	0	2	0	0	0	6.59502	0	0	0	0.0485042	0.875344	0.140137	1	0.692539	0.932992	0.943444	0.415525	0.999838
UNC13A	1	0	0	0	0	0	0	0	0	0.0597304	0.536418	0.140361	1	0.692539	0.932992	0.943444	0.415965	0.999838
LRRC4C	4	0	0	0	0	0	0	0	0	0.0514814	0.636151	0.140511	1	0.692539	0.932992	0.943444	0.41626	0.999838
KNTC1	0	0	0	0	0	0	0	0	0	0.0637941	0.485803	0.140739	1	0.692539	0.932992	0.943444	0.416706	0.999838
KAT6A	0	0	0	0	0	0	0	0	0	0.0579877	0.569312	0.141009	1	0.692539	0.932992	0.943444	0.417237	0.999838
PLAT	4	0	0	0	0	0	0	0	0	0.0566787	0.497301	0.141389	1	0.692539	0.932992	0.943444	0.417981	0.999838
WDR97	0	0	0	0	0	0	0	0	0	0.0558076	0.615522	0.141564	1	0.692539	0.932992	0.943444	0.418323	0.999838
KIF19	0	4	0	0	0	3.52007	0	0	0	0.0568908	0.680048	0.142529	1	0.692539	0.932992	0.943444	0.420204	0.999838
ZFHX2	0	6	0	0	0	2.6817	0	0	0	0.0598879	0.62373	0.14279	1	0.692539	0.932992	0.943444	0.420713	0.999838
HYI	0	2	0	0	0	6.30898	0	0	0	0.0522763	0.772927	0.14296	1	0.692539	0.932992	0.943444	0.421045	0.999838
CERS3	0	2	0	0	0	6.3626	0	0	0	0.0524317	0.774036	0.143136	1	0.692539	0.932992	0.943444	0.421386	0.999838
PCDH9	1	5	0	0	0	4.86094	0	0	0	0.0579511	0.744349	0.143159	1	0.692539	0.932992	0.943444	0.421431	0.999838
PIKFYVE	0	0	0	0	0	0	0	0	0	0.0630215	0.514754	0.143674	1	0.692539	0.932992	0.943444	0.422431	0.999838
CGNL1	0	4	0	0	0	3.44555	0	0	0	0.0605391	0.638761	0.144499	1	0.692539	0.932992	0.943444	0.42403	0.999838
FAM120AOS	0	2	0	0	0	6.40772	0	0	0	0.0508168	0.858812	0.145002	1	0.692539	0.932992	0.943444	0.425001	0.999838
PHLPP1	1	0	0	0	0	0	0	0	0	0.0559493	0.649074	0.145102	1	0.692539	0.932992	0.943444	0.425195	0.999838
MYH13	0	0	0	0	0	0	0	0	0	0.0612466	0.550482	0.145166	1	0.692539	0.932992	0.943444	0.425318	0.999838
SRRM5	0	3	0	0	0	4.5113	0	0	0	0.0550282	0.752734	0.145642	1	0.692539	0.932992	0.943444	0.426237	0.999838
TTC22	0	3	0	0	0	4.33026	0	0	0	0.0536551	0.783696	0.146563	1	0.692539	0.932992	0.943444	0.428008	0.999838
PKD1L1	0	6	0	0	0	2.46229	0	0	0	0.0754006	0.476923	0.146641	1	0.692539	0.932992	0.943444	0.428157	0.999838
ZSWIM8	0	0	0	0	0	0	0	0	0	0.0588976	0.602618	0.146664	1	0.692539	0.932992	0.943444	0.428202	0.999838
ANK3	0	1	1	0	0	0.273038	3.58086	3.58086	0	0.0985599	0.29214	0.146722	1	0.692539	0.932992	0.943444	0.428314	0.999838
SERPINA12	5	0	0	0	0	0	0	0	0	0.05551	0.61437	0.146797	1	0.692539	0.932992	0.943444	0.428456	0.999838
ARHGAP23	0	0	0	0	0	0	0	0	0	0.0571806	0.640604	0.146953	1	0.692539	0.932992	0.943444	0.428757	0.999838
ZBTB46	0	3	0	0	0	4.28399	0	0	0	0.0544436	0.770808	0.147408	1	0.692539	0.932992	0.943444	0.429628	0.999838
TNNT1	0	2	0	0	0	6.2572	0	0	0	0.0541221	0.781599	0.14762	1	0.692539	0.932992	0.943444	0.430033	0.999838
KRT6A	4	0	0	0	0	0	0	0	0	0.0564642	0.584398	0.148118	1	0.692539	0.932992	0.943444	0.430986	0.999838
MYH3	0	0	0	0	0	0	0	0	0	0.0644516	0.531113	0.148732	1	0.692539	0.932992	0.943444	0.432157	0.999838
PTPRD	2	0	0	0	0	0	0	0	0	0.0623975	0.523315	0.149042	1	0.692539	0.932992	0.943444	0.432747	0.999838
CFAP65	1	0	0	0	0	0	0	0	0	0.0615369	0.579456	0.149375	1	0.692539	0.932992	0.943444	0.433382	0.999838
PCSK5	0	0	0	0	0	0	0	0	0	0.0636644	0.547404	0.149476	1	0.692539	0.932992	0.943444	0.433573	0.999838
RBSN	0	3	0	0	0	4.28949	0	0	0	0.0590018	0.707216	0.149923	1	0.692539	0.932992	0.943444	0.434421	0.999838
KDM6B	2	0	0	0	0	0	0	0	0	0.0598026	0.598746	0.150301	1	0.692539	0.932992	0.943444	0.43514	0.999838
TOB2	0	2	0	0	0	6.29987	0	0	0	0.0527742	0.882864	0.150766	1	0.692539	0.932992	0.943444	0.436019	0.999838
TRPC4AP	0	3	0	0	0	4.18564	0	0	0	0.0608364	0.681634	0.151097	1	0.692539	0.932992	0.943444	0.436645	0.999838
NUP214	1	0	0	0	0	0	0	0	0	0.0623	0.581318	0.151134	1	0.692539	0.932992	0.943444	0.436715	0.999838
CROCC2	1	0	0	0	0	0	0	0	0	0.0633978	0.56406	0.151154	1	0.692539	0.932992	0.943444	0.436753	0.999838
GRIN2D	0	0	0	0	0	0	0	0	0	0.0571311	0.691724	0.151375	1	0.692539	0.932992	0.943444	0.43717	0.999838
DCAF12L2	4	1	1	0	0	0.451768	10.855	10.855	0	0.452977	0.0975645	0.151435	1	0.692539	0.932992	0.943444	0.437284	0.999838
CDH9	0	3	0	0	0	4.33367	0	0	0	0.0583061	0.738492	0.151835	1	0.692539	0.932992	0.943444	0.438039	0.999838
KRTAP6-1	0	1	0	0	0	16.7903	0	0	0	0.0524701	0.932866	0.151995	1	0.692539	0.938045	0.943444	0.43834	0.999838
PHRF1	0	0	0	0	0	0	0	0	0	0.059838	0.637308	0.152274	1	0.692539	0.932992	0.943444	0.438864	0.999838
SLX4	0	0	0	0	0	0	0	0	0	0.0599153	0.635803	0.152285	1	0.692539	0.932992	0.943444	0.438886	0.999838
PLEKHM3	0	1	1	0	0	1.52288	15.4823	15.4823	0	0.694266	0.0574824	0.152356	1	0.746202	0.932992	0.943444	0.43902	0.999838
MFSD6	0	3	0	0	0	4.34929	0	0	0	0.0570411	0.771028	0.152494	1	0.692539	0.932992	0.943444	0.439279	0.999838
DOCK10	0	5	0	0	0	2.73081	0	0	0	0.0768118	0.504197	0.152607	1	0.692539	0.932992	0.943444	0.439491	0.999838
ZSCAN20	3	0	0	0	0	0	0	0	0	0.0591547	0.532376	0.152627	1	0.692539	0.932992	0.943444	0.439529	0.999838
INPP4A	3	0	0	0	0	0	0	0	0	0.0615417	0.47694	0.152767	1	0.692539	0.932992	0.943444	0.439791	0.999838
WIZ	1	0	0	0	0	0	0	0	0	0.0589272	0.665259	0.153009	1	0.692539	0.932992	0.943444	0.440246	0.999838
NAP1L2	1	3	0	0	0	7.76295	0	0	0	0.0575582	0.83233	0.153327	1	0.692539	0.932992	0.943444	0.440843	0.999838
CDC42BPB	0	0	0	0	0	0	0	0	0	0.065691	0.5495	0.153681	1	0.692539	0.932992	0.943444	0.441507	0.999838
MAP3K10	0	4	0	0	0	3.41134	0	0	0	0.0586029	0.74156	0.153933	1	0.692539	0.932992	0.943444	0.441979	0.999838
METTL2B	0	2	0	0	0	6.04506	0	0	0	0.0571129	0.773843	0.153949	1	0.692539	0.932992	0.943444	0.442008	0.999838
NUP205	0	0	0	0	0	0	0	0	0	0.0676799	0.527113	0.15425	1	0.692539	0.932992	0.943444	0.442571	0.999838
IRS2	0	0	0	0	0	0	0	0	0	0.0562527	0.760387	0.154311	1	0.692539	0.932992	0.943444	0.442686	0.999838
MYO5B	1	0	0	0	0	0	0	0	0	0.0656712	0.556373	0.154582	1	0.692539	0.932992	0.943444	0.443192	0.999838
RTL10	0	2	0	0	0	6.14463	0	0	0	0.0552591	0.843495	0.154673	1	0.692539	0.932992	0.943444	0.443362	0.999838
EEF1A2	4	0	0	0	0	0	0	0	0	0.0581017	0.629217	0.154694	1	0.692539	0.932992	0.943444	0.4434	0.999838
ENTPD4	0	1	0	1	0	1.80105	14.2583	14.2583	0	0.592018	0.0630628	0.155021	1	0.698222	0.932992	0.943444	0.44401	0.999838
HNRNPM	0	1	0	1	0	1.25902	16.0596	16.0596	0	0.824451	0.0551629	0.155178	1	0.850494	0.932992	0.943444	0.444304	0.999838
EML5	0	0	0	0	0	0	0	0	0	0.0682566	0.526812	0.155284	1	0.692539	0.932992	0.943444	0.444501	0.999838
ARHGEF4	1	0	0	0	0	0	0	0	0	0.0614371	0.635142	0.155415	1	0.692539	0.932992	0.943444	0.444744	0.999838
FAM135B	0	4	0	0	0	3.34614	0	0	0	0.0647678	0.653688	0.155535	1	0.692539	0.932992	0.943444	0.444968	0.999838
EFR3A	0	3	0	0	0	4.17367	0	0	0	0.0641212	0.672231	0.155725	1	0.692539	0.932992	0.943444	0.445322	0.999838
POTEC	4	0	0	0	0	0	0	0	0	0.0632519	0.511466	0.155761	1	0.692539	0.932992	0.943444	0.445387	0.999838
FCGBP	1	0	0	0	0	0	0	0	0	0.0609749	0.65179	0.156116	1	0.692539	0.932992	0.943444	0.446047	0.999838
KIF21B	0	0	0	0	0	0	0	0	0	0.0653623	0.572685	0.156139	1	0.692539	0.932992	0.943444	0.44609	0.999838
CLCN2	3	0	0	0	0	0	0	0	0	0.0621616	0.503084	0.156342	1	0.692539	0.932992	0.943444	0.446467	0.999838
PLEK2	0	2	0	0	0	6.01117	0	0	0	0.0576823	0.787722	0.15639	1	0.692539	0.932992	0.943444	0.446556	0.999838
TMEM255B	0	2	0	0	0	5.95731	0	0	0	0.0565954	0.816909	0.156459	1	0.692539	0.932992	0.943444	0.446684	0.999838
TDRD6	0	0	0	0	0	0	0	0	0	0.0618687	0.639745	0.156794	1	0.692539	0.932992	0.943444	0.447305	0.999838
LPAR3	0	2	0	0	0	6.11361	0	0	0	0.0556011	0.871662	0.156994	1	0.692539	0.932992	0.943444	0.447675	0.999838
ESPN	1	0	0	0	0	0	0	0	0	0.059249	0.705949	0.157187	1	0.692539	0.932992	0.943444	0.448033	0.999838
TRAF3IP3	4	0	0	0	0	0	0	0	0	0.0692709	0.431061	0.157485	1	0.692539	0.932992	0.943444	0.448585	0.999838
SSH1	3	0	0	0	0	0	0	0	0	0.0613665	0.537694	0.157575	1	0.692539	0.932992	0.943444	0.44875	0.999838
SMCHD1	0	0	0	0	0	0	0	0	0	0.0701151	0.52061	0.157788	1	0.692539	0.932992	0.943444	0.449144	0.999838
TTC3	0	0	0	0	0	0	0	0	0	0.0695959	0.530112	0.158286	1	0.692539	0.932992	0.943444	0.450063	0.999838
C4B	0	0	0	0	0	0	0	0	0	0.0671051	0.563555	0.158339	1	0.692539	0.932992	0.943444	0.45016	0.999838
C4A	0	0	0	0	0	0	0	0	0	0.067203	0.563247	0.158487	1	0.692539	0.932992	0.943444	0.450433	0.999838
SCN1A	0	0	0	0	0	0	0	0	0	0.0668529	0.568458	0.158507	1	0.692539	0.932992	0.943444	0.450469	0.999838
FANCM	0	0	0	0	0	0	0	0	0	0.0663902	0.576775	0.158693	1	0.692539	0.932992	0.943444	0.450813	0.999838
PTPRQ	0	5	0	0	0	2.74572	0	0	0	0.0780486	0.528694	0.158988	1	0.692539	0.932992	0.943444	0.451355	0.999838
MYH8	0	0	0	0	0	0	0	0	0	0.0692063	0.541527	0.159258	1	0.692539	0.932992	0.943444	0.451851	0.999838
OLFML2B	0	3	0	0	0	4.11021	0	0	0	0.0616067	0.731847	0.159276	1	0.692539	0.932992	0.943444	0.451884	0.999838
GLI2	0	0	0	0	0	0	0	0	0	0.0610081	0.685142	0.159282	1	0.692539	0.932992	0.943444	0.451895	0.999838
HYDIN	0	3	0	2	0	0.674369	4.84892	4.84892	0	0.465206	0.0763963	0.159351	1	0.692539	0.932992	0.943444	0.452023	0.999838
KCTD14	6	0	0	0	0	0	0	0	0	0.0605235	0.650204	0.159356	1	0.692539	0.932992	0.943444	0.452032	0.999838
KCNA5	0	3	0	0	0	4.21616	0	0	0	0.057761	0.830939	0.159473	1	0.692539	0.932992	0.943444	0.452247	0.999838
C3	0	0	0	0	0	0	0	0	0	0.068403	0.556907	0.159931	1	0.692539	0.932992	0.943444	0.453087	0.999838
CUL7	1	0	0	0	0	0	0	0	0	0.0663562	0.587089	0.159945	1	0.692539	0.932992	0.943444	0.453113	0.999838
RIMBP3B	0	0	0	0	0	0	0	0	0	0.0612064	0.688348	0.159992	1	0.692539	0.932992	0.943444	0.453198	0.999838
RIMBP3C	0	0	0	0	0	0	0	0	0	0.0612074	0.688543	0.160011	1	0.692539	0.932992	0.943444	0.453232	0.999838
TICRR	0	0	0	0	0	0	0	0	0	0.066225	0.591043	0.16018	1	0.692539	0.932992	0.943444	0.453543	0.999838
RIMS1	0	0	0	0	0	0	0	0	0	0.0700257	0.537422	0.160193	1	0.692539	0.932992	0.943444	0.453566	0.999838
MYH2	1	0	0	0	0	0	0	0	0	0.0693646	0.547704	0.160459	1	0.692539	0.932992	0.943444	0.454053	0.999838
RIMBP3	0	0	0	0	0	0	0	0	0	0.0615222	0.685978	0.160466	1	0.692539	0.932992	0.943444	0.454067	0.999838
CDC42BPG	0	0	0	0	0	0	0	0	0	0.0667405	0.587813	0.1608	1	0.692539	0.932992	0.943444	0.454676	0.999838
PREX1	1	0	0	0	0	0	0	0	0	0.0669553	0.585814	0.160971	1	0.692539	0.932992	0.943444	0.45499	0.999838
TRPM6	1	0	0	0	0	0	0	0	0	0.0708497	0.533939	0.161209	1	0.692539	0.932992	0.943444	0.455423	0.999838
CITED1	1	2	0	0	0	10.6004	0	0	0	0.0588807	0.872009	0.161486	1	0.692539	0.932992	0.943444	0.455929	0.999838
COL11A2	0	0	0	0	0	0	0	0	0	0.0746077	0.495871	0.161833	1	0.692539	0.932992	0.943444	0.456561	0.999838
SEC24D	3	0	0	0	0	0	0	0	0	0.0658639	0.484116	0.161833	1	0.692539	0.932992	0.943444	0.456562	0.999838
ADGRB2	2	0	0	0	0	0	0	0	0	0.0670223	0.575513	0.162676	1	0.692539	0.932992	0.943444	0.458095	0.999838
ZFC3H1	0	0	0	0	0	0	0	0	0	0.0719808	0.532727	0.163127	1	0.692539	0.932992	0.943444	0.458914	0.999838
MAD1L1	0	3	0	0	0	4.00654	0	0	0	0.0653597	0.701224	0.163719	1	0.692539	0.932992	0.943444	0.459985	0.999838
LMTK3	0	0	0	0	0	0	0	0	0	0.0639202	0.666333	0.163773	1	0.692539	0.932992	0.943444	0.460083	0.999838
CAMTA1	2	0	0	0	0	0	0	0	0	0.0670105	0.5909	0.164203	1	0.692539	0.932992	0.943444	0.460861	0.999838
CASKIN1	0	0	0	0	0	0	0	0	0	0.0642642	0.665067	0.164376	1	0.692539	0.932992	0.943444	0.461174	0.999838
DOCK2	0	0	0	0	0	0	0	0	0	0.0728042	0.532475	0.164614	1	0.692539	0.932992	0.943444	0.461602	0.999838
MDC1	0	0	0	0	0	0	0	0	0	0.0657613	0.637634	0.16467	1	0.692539	0.932992	0.943444	0.461704	0.999838
SBNO2	0	0	0	0	0	0	0	0	0	0.0662101	0.629473	0.164693	1	0.692539	0.932992	0.943444	0.461746	0.999838
COL4A2	2	0	0	0	0	0	0	0	0	0.0701588	0.544553	0.164913	1	0.692539	0.932992	0.943444	0.462141	0.999838
TUBB6	4	0	0	0	0	0	0	0	0	0.0617942	0.664727	0.16494	1	0.692539	0.932992	0.943444	0.46219	0.999838
ZC3H13	0	0	0	0	0	0	0	0	0	0.0753178	0.50715	0.165044	1	0.692539	0.932992	0.943444	0.462377	0.999838
LAMA4	2	0	0	0	0	0	0	0	0	0.0704869	0.527123	0.165151	1	0.692539	0.932992	0.943444	0.462571	0.999838
ANGPT4	4	0	0	0	0	0	0	0	0	0.0667696	0.540136	0.165519	1	0.692539	0.932992	0.943444	0.463233	0.999838
CDK5RAP2	2	0	0	0	0	0	0	0	0	0.0729002	0.50164	0.166391	1	0.692539	0.932992	0.943444	0.464799	0.999838
PRDM15	0	0	0	0	0	0	0	0	0	0.0691316	0.599476	0.167018	1	0.692539	0.932992	0.943444	0.465923	0.999838
CSNK2A3	0	2	0	0	0	5.76864	0	0	0	0.0624369	0.788249	0.167096	1	0.692539	0.932992	0.943444	0.466062	0.999838
WWP1	0	3	0	0	0	3.96101	0	0	0	0.0707043	0.656974	0.167312	1	0.692539	0.932992	0.943444	0.466448	0.999838
PDE7A	4	0	0	0	0	0	0	0	0	0.070928	0.489558	0.168013	1	0.692539	0.932992	0.943444	0.4677	0.999838
TRPM2	0	0	0	0	0	0	0	0	0	0.0699472	0.595844	0.168169	1	0.692539	0.932992	0.943444	0.467979	0.999838
VPS13D	0	1	0	1	0	0.267152	2.68019	2.68019	0	0.0915725	0.396804	0.168259	1	0.692539	0.932992	0.943444	0.468139	0.999838
TANC1	0	0	0	0	0	0	0	0	0	0.0697977	0.599847	0.168386	1	0.692539	0.932992	0.943444	0.468364	0.999838
ANKRD36	0	0	0	0	0	0	0	0	0	0.0790312	0.490613	0.168647	1	0.692539	0.932992	0.943444	0.46883	0.999838
BMP3	1	3	0	0	0	7.07456	0	0	0	0.0652101	0.819171	0.168794	1	0.692539	0.932992	0.943444	0.469091	0.999838
GREB1L	0	0	0	0	0	0	0	0	0	0.0714244	0.580615	0.169042	1	0.692539	0.932992	0.943444	0.469532	0.999838
GORAB	0	2	0	0	0	5.71408	0	0	0	0.063295	0.787997	0.169046	1	0.692539	0.932992	0.943444	0.469539	0.999838
SAMD9	0	4	0	0	0	3.30217	0	0	0	0.0702982	0.675789	0.169222	1	0.692539	0.932992	0.943444	0.469853	0.999838
VWA2	0	3	0	0	0	3.9774	0	0	0	0.0662299	0.738528	0.170077	1	0.692539	0.932992	0.943444	0.47137	0.999838
TCF20	0	0	0	0	0	0	0	0	0	0.0682612	0.641021	0.170184	1	0.692539	0.932992	0.943444	0.471558	0.999838
VLDLR	0	3	0	0	0	3.87857	0	0	0	0.0717342	0.659681	0.170649	1	0.692539	0.932992	0.943444	0.472381	0.999838
PSG8	0	2	0	0	0	5.64694	0	0	0	0.0641039	0.787913	0.170977	1	0.692539	0.932992	0.943444	0.472961	0.999838
DIP2A	2	0	0	0	0	0	0	0	0	0.0713778	0.575627	0.170978	1	0.692539	0.932992	0.943444	0.472964	0.999838
FMN2	2	0	0	0	0	0	0	0	0	0.0687321	0.626542	0.171006	1	0.692539	0.932992	0.943444	0.473013	0.999838
PMS2	0	3	0	0	0	3.94036	0	0	0	0.0695475	0.694979	0.171176	1	0.692539	0.932992	0.943444	0.473313	0.999838
NSD2	0	4	0	0	0	3.14429	0	0	0	0.0735915	0.636705	0.171432	1	0.692539	0.932992	0.943444	0.473764	0.999838
HELZ	0	0	0	0	0	0	0	0	0	0.07384	0.564966	0.171469	1	0.692539	0.932992	0.943444	0.47383	0.999838
LIPH	0	2	0	0	0	5.58936	0	0	0	0.065	0.776525	0.172051	1	0.692539	0.932992	0.943444	0.474854	0.999838
COL22A1	0	0	0	0	0	0	0	0	0	0.0779542	0.520697	0.172083	1	0.692539	0.932992	0.943444	0.474911	0.999838
RALGAPA2	1	0	0	0	0	0	0	0	0	0.0762233	0.540614	0.172213	1	0.692539	0.932992	0.943444	0.475139	0.999838
DMD	2	10	2	0	0	3.35718	4.78686	4.78686	0	0.0887905	0.136129	0.172279	1	0.692539	0.932992	0.943444	0.475255	0.999838
TMEM173	0	2	0	0	0	5.65285	0	0	0	0.0636305	0.822005	0.17265	1	0.692539	0.932992	0.943444	0.475908	0.999838
EEF2	3	0	0	0	0	0	0	0	0	0.0675311	0.570299	0.172681	1	0.692539	0.932992	0.943444	0.475962	0.999838
PNPLA6	0	0	0	0	0	0	0	0	0	0.0715889	0.607396	0.172891	1	0.692539	0.932992	0.943444	0.47633	0.999838
PHF3	0	0	0	0	0	0	0	0	0	0.0725157	0.599483	0.173695	1	0.692539	0.932992	0.943444	0.477739	0.999838
NDST1	3	0	0	0	0	0	0	0	0	0.069168	0.546584	0.174041	1	0.692539	0.932992	0.943444	0.478345	0.999838
NRXN1	2	7	0	0	0	3.66928	0	0	0	0.0979115	0.5858	0.174616	1	0.692539	0.932992	0.943444	0.479349	0.999838
IL17REL	0	2	0	0	0	5.51732	0	0	0	0.0658485	0.785972	0.174935	1	0.692539	0.932992	0.943444	0.479907	0.999838
FBN3	4	1	0	0	0	0.177834	0	0	0	0.0860497	0.327561	0.175147	1	0.692539	0.932992	0.943444	0.480276	0.999838
CAMSAP1	1	0	0	0	0	0	0	0	0	0.0716248	0.625395	0.175192	1	0.692539	0.932992	0.943444	0.480355	0.999838
ARFGEF2	0	0	0	0	0	0	0	0	0	0.0775881	0.544183	0.175296	1	0.692539	0.932992	0.943444	0.480536	0.999838
SMPD2	0	2	0	0	0	5.5037	0	0	0	0.0665064	0.780405	0.175808	1	0.692539	0.932992	0.943444	0.481426	0.999838
NYNRIN	0	0	0	0	0	0	0	0	0	0.0710053	0.642517	0.175952	1	0.692539	0.932992	0.943444	0.481676	0.999838
LAMB3	5	1	0	0	0	0.194254	0	0	0	0.0873512	0.334627	0.176362	1	0.692539	0.932992	0.943444	0.482389	0.999838
CHD7	0	6	0	0	0	2.31484	0	0	0	0.0925867	0.482318	0.176405	1	0.692539	0.932992	0.943444	0.482463	0.999838
C5AR1	0	2	0	0	0	5.58842	0	0	0	0.0645118	0.849014	0.176492	1	0.692539	0.932992	0.943444	0.482614	0.999838
ADAM22	0	3	0	0	0	3.74801	0	0	0	0.0770884	0.632764	0.177033	1	0.692539	0.932992	0.943444	0.483551	0.999838
ZNF468	1	3	0	0	0	6.96909	0	0	0	0.0706304	0.801653	0.177162	1	0.692539	0.932992	0.943444	0.483775	0.999838
ADAMTS19	5	1	0	0	0	0.198267	0	0	0	0.091753	0.309185	0.177263	1	0.692539	0.932992	0.943444	0.48395	0.999838
NFE2	0	2	0	0	0	5.60351	0	0	0	0.0650857	0.843343	0.177316	1	0.692539	0.932992	0.943444	0.484041	0.999838
ANKRD12	0	0	0	0	0	0	0	0	0	0.0749324	0.591533	0.17733	1	0.692539	0.932992	0.943444	0.484066	0.999838
CCDC88A	2	0	0	0	0	0	0	0	0	0.0788765	0.482504	0.17765	1	0.692539	0.932992	0.943444	0.484618	0.999838
GRM3	1	4	0	0	0	4.88024	0	0	0	0.0743747	0.746078	0.177837	1	0.692539	0.932992	0.943444	0.484942	0.999838
RIPOR2	1	3	0	1	0	3.37872	11.1521	11.1521	0	0.1819	0.0968306	0.178609	1	0.692539	0.932992	0.943444	0.486272	0.999838
PTPRT	1	5	0	0	0	3.46402	0	0	0	0.0915186	0.590233	0.178728	1	0.692539	0.932992	0.943444	0.486478	0.999838
PPP1R13L	3	0	0	0	0	0	0	0	0	0.0693786	0.601342	0.178788	1	0.692539	0.932992	0.943444	0.486582	0.999838
TFIP11	0	3	0	0	0	3.84951	0	0	0	0.0721808	0.710685	0.179065	1	0.692539	0.932992	0.943444	0.487059	0.999838
SOD3	0	2	0	0	0	5.50411	0	0	0	0.0650054	0.884457	0.179626	1	0.692539	0.932992	0.943444	0.488021	0.999838
TJP1	0	0	0	0	0	0	0	0	0	0.0780646	0.572045	0.180503	1	0.692539	0.932992	0.943444	0.489526	0.999838
BRWD3	0	0	0	0	0	0	0	0	0	0.0811246	0.537707	0.180682	1	0.692539	0.932992	0.943444	0.489832	0.999838
CUX1	1	0	0	0	0	0	0	0	0	0.075649	0.607555	0.18089	1	0.692539	0.932992	0.943444	0.490187	0.999838
PAPPA2	0	0	0	0	0	0	0	0	0	0.0754899	0.612377	0.181214	1	0.692539	0.932992	0.943444	0.490742	0.999838
MIA3	0	0	0	0	0	0	0	0	0	0.0774634	0.585669	0.181364	1	0.692539	0.932992	0.943444	0.490998	0.999838
CD248	0	3	0	0	0	3.90368	0	0	0	0.0686685	0.803881	0.182001	1	0.692539	0.932992	0.943444	0.492085	0.999838
MADD	0	0	0	0	0	0	0	0	0	0.0787532	0.573774	0.182058	1	0.692539	0.932992	0.943444	0.492182	0.999838
MACF1	1	3	0	0	0	0.484788	0	0	0	0.15399	0.241402	0.182258	1	0.692539	0.932992	0.943444	0.492521	0.999838
FER1L6	1	0	0	0	0	0	0	0	0	0.0803414	0.556289	0.182305	1	0.692539	0.932992	0.943444	0.492601	0.999838
KIAA0556	0	0	0	0	0	0	0	0	0	0.077303	0.594771	0.182349	1	0.692539	0.932992	0.943444	0.492676	0.999838
NT5DC4	0	2	0	0	0	5.29359	0	0	0	0.0712098	0.746071	0.182724	1	0.692539	0.932992	0.943444	0.493314	0.999838
MGAT5B	3	0	0	0	0	0	0	0	0	0.073593	0.549373	0.183022	1	0.692539	0.932992	0.943444	0.49382	0.999838
FZD1	0	3	0	0	0	3.81281	0	0	0	0.0691273	0.799755	0.183116	1	0.692539	0.932992	0.943444	0.493981	0.999838
PSME4	1	0	0	0	0	0	0	0	0	0.0845446	0.516997	0.183125	1	0.692539	0.932992	0.943444	0.493995	0.999838
ETFRF1	0	1	0	0	0	13.6414	0	0	0	0.0662795	0.898345	0.183677	1	0.692539	0.932992	0.943444	0.494931	0.999838
TMEM52	1	2	0	0	0	9.37436	0	0	0	0.0692873	0.864793	0.184278	1	0.692539	0.932992	0.943444	0.495949	0.999838
AMDHD1	4	0	0	0	0	0	0	0	0	0.0742785	0.580724	0.184284	1	0.692539	0.932992	0.943444	0.49596	0.999838
SPINT3	0	1	0	0	0	13.5229	0	0	0	0.0669333	0.877037	0.184463	1	0.692539	0.932992	0.943444	0.496263	0.999838
EIF4G3	0	0	0	0	0	0	0	0	0	0.0803229	0.571329	0.184628	1	0.692539	0.932992	0.943444	0.496541	0.999838
MRC2	1	0	0	0	0	0	0	0	0	0.07942	0.583229	0.184725	1	0.692539	0.932992	0.943444	0.496705	0.999838
IQSEC2	1	0	0	0	0	0	0	0	0	0.0739527	0.669269	0.184936	1	0.692539	0.932992	0.943444	0.497061	0.999838
COL14A1	0	0	0	0	0	0	0	0	0	0.0838163	0.534609	0.184988	1	0.692539	0.932992	0.943444	0.497149	0.999838
MROH8	0	3	0	0	0	3.71267	0	0	0	0.0777204	0.67316	0.18519	1	0.692539	0.932992	0.943444	0.497489	0.999838
TMEM206	0	2	0	0	0	5.35328	0	0	0	0.0702257	0.796428	0.185292	1	0.692539	0.932992	0.943444	0.497661	0.999838
CNP	4	0	0	0	0	0	0	0	0	0.0737627	0.603239	0.185352	1	0.692539	0.932992	0.943444	0.497762	0.999838
COL1A1	0	0	0	0	0	0	0	0	0	0.0818908	0.55899	0.185591	1	0.692539	0.932992	0.943444	0.498164	0.999838
TRIP11	0	0	0	0	0	0	0	0	0	0.0821898	0.556315	0.185706	1	0.692539	0.932992	0.943444	0.498358	0.999838
SPATA31D1	0	4	0	0	0	3.12047	0	0	0	0.0768587	0.69037	0.185775	1	0.692539	0.932992	0.943444	0.498474	0.999838
PLXNC1	2	0	0	0	0	0	0	0	0	0.0783143	0.575535	0.185965	1	0.692539	0.932992	0.943444	0.498795	0.999838
SALL3	0	0	0	0	0	0	0	0	0	0.0700961	0.772847	0.185993	1	0.692539	0.932992	0.943444	0.498842	0.999838
LTBP3	0	0	0	0	0	0	0	0	0	0.0767443	0.632844	0.186303	1	0.692539	0.932992	0.943444	0.499363	0.999838
ACTL9	1	3	0	0	0	6.20661	0	0	0	0.0704704	0.857792	0.186446	1	0.692539	0.932992	0.943444	0.499604	0.999838
ITSN1	0	0	0	0	0	0	0	0	0	0.0849699	0.53295	0.186752	1	0.692539	0.932992	0.943444	0.500118	0.999838
ZNF142	0	0	0	0	0	0	0	0	0	0.0752621	0.662025	0.1868	1	0.692539	0.932992	0.943444	0.500198	0.999838
SLIT3	1	0	0	0	0	0	0	0	0	0.0803848	0.587044	0.187113	1	0.692539	0.932992	0.943444	0.500722	0.999838
DUOX2	1	0	0	0	0	0	0	0	0	0.0804055	0.586874	0.187127	1	0.692539	0.932992	0.943444	0.500746	0.999838
TAF1L	0	0	0	0	0	0	0	0	0	0.0758234	0.656485	0.187304	1	0.692539	0.932992	0.943444	0.501042	0.999838
SEMA6A	0	1	1	0	0	1.02366	13.4319	13.4319	0	0.981413	0.0674436	0.187804	1	0.98418	0.932992	0.943444	0.501879	0.999838
GAREM1	0	3	0	0	0	3.76455	0	0	0	0.0747702	0.735132	0.187858	1	0.692539	0.932992	0.943444	0.50197	0.999838
MAPK8IP3	1	0	0	0	0	0	0	0	0	0.0787682	0.615222	0.187986	1	0.692539	0.932992	0.943444	0.502183	0.999838
MEIOC	0	3	0	0	0	3.81697	0	0	0	0.0756314	0.728105	0.187991	1	0.692539	0.932992	0.943444	0.502193	0.999838
CARMIL2	0	0	0	0	0	0	0	0	0	0.0808601	0.587198	0.188034	1	0.692539	0.932992	0.943444	0.502263	0.999838
SLIT1	0	0	0	0	0	0	0	0	0	0.0806681	0.59209	0.18839	1	0.692539	0.932992	0.943444	0.502859	0.999838
COL16A1	0	0	0	0	0	0	0	0	0	0.0891349	0.506422	0.18906	1	0.692539	0.932992	0.943444	0.503976	0.999838
ZNF836	0	3	0	0	0	3.86235	0	0	0	0.0747827	0.753634	0.1892	1	0.692539	0.932992	0.943444	0.504209	0.999838
SCART1	1	1	1	0	0	0.812714	12.9943	12.9943	0	0.829924	0.07249	0.189373	1	0.855283	0.932992	0.943444	0.504496	0.999838
TNKS1BP1	0	0	0	0	0	0	0	0	0	0.0773517	0.65066	0.189688	1	0.692539	0.932992	0.943444	0.50502	0.999838
TSSK1B	0	2	0	0	0	5.30501	0	0	0	0.0707056	0.843585	0.190066	1	0.692539	0.932992	0.943444	0.505648	0.999838
NACA	1	0	0	0	0	0	0	0	0	0.0735875	0.731744	0.190268	1	0.692539	0.932992	0.943444	0.505984	0.999838
ABCC1	0	0	0	0	0	0	0	0	0	0.0806362	0.605901	0.190308	1	0.692539	0.932992	0.943444	0.506051	0.999838
PPP1R3F	1	4	0	0	0	4.50471	0	0	0	0.0751001	0.801486	0.190349	1	0.692539	0.932992	0.943444	0.506119	0.999838
BTN2A1	1	3	0	0	0	6.22791	0	0	0	0.0790546	0.773426	0.190404	1	0.692539	0.932992	0.943444	0.506209	0.999838
OVCH1	1	4	0	0	0	4.45867	0	0	0	0.0941788	0.647188	0.190494	1	0.692539	0.932992	0.943444	0.506359	0.999838
MARF1	0	0	0	0	0	0	0	0	0	0.0801739	0.614362	0.190592	1	0.692539	0.932992	0.943444	0.506521	0.999838
SLC14A1	0	2	0	0	0	5.2459	0	0	0	0.0726869	0.796962	0.190731	1	0.692539	0.932992	0.943444	0.506751	0.999838
AATK	0	0	0	0	0	0	0	0	0	0.0759619	0.686485	0.190885	1	0.692539	0.932992	0.943444	0.507007	0.999838
TRPM1	0	0	0	0	0	0	0	0	0	0.0830641	0.579288	0.190969	1	0.692539	0.932992	0.943444	0.507145	0.999838
SCAF1	1	0	0	0	0	0	0	0	0	0.0749222	0.708787	0.190974	1	0.692539	0.932992	0.943444	0.507153	0.999838
ADAMTSL3	0	0	0	0	0	0	0	0	0	0.0839694	0.568837	0.190999	1	0.692539	0.932992	0.943444	0.507195	0.999838
LRRC8A	3	0	0	0	0	0	0	0	0	0.0728221	0.678979	0.191047	1	0.692539	0.932992	0.943444	0.507274	0.999838
PLCH2	0	0	0	0	0	0	0	0	0	0.0780656	0.650873	0.191138	1	0.692539	0.932992	0.943444	0.507425	0.999838
DVL3	0	3	0	0	0	3.72106	0	0	0	0.0761882	0.739699	0.191509	1	0.692539	0.932992	0.943444	0.508039	0.999838
TARBP1	0	0	0	0	0	0	0	0	0	0.0821139	0.59675	0.191812	1	0.692539	0.932992	0.943444	0.508539	0.999838
BANF2	0	1	0	0	0	12.9724	0	0	0	0.0701363	0.887653	0.19207	1	0.692539	0.932992	0.943444	0.508966	0.999838
THEG	0	2	0	0	0	5.21453	0	0	0	0.0733208	0.799629	0.192373	1	0.692539	0.932992	0.943444	0.509465	0.999838
SLC10A4	4	0	0	0	0	0	0	0	0	0.0737905	0.693654	0.19242	1	0.692539	0.932992	0.943444	0.509543	0.999838
FAT2	2	1	0	0	0	0.266863	0	0	0	0.0912349	0.50652	0.192656	1	0.692539	0.932992	0.943444	0.509931	0.999838
ATP10A	0	0	0	0	0	0	0	0	0	0.0799475	0.633874	0.192741	1	0.692539	0.932992	0.943444	0.510072	0.999838
ITGB2	3	0	0	0	0	0	0	0	0	0.077736	0.571534	0.193134	1	0.692539	0.932992	0.943444	0.510718	0.999838
KIF7	0	0	0	0	0	0	0	0	0	0.080402	0.631468	0.193319	1	0.692539	0.932992	0.943444	0.511021	0.999838
STRC	0	0	0	0	0	0	0	0	0	0.0845055	0.578171	0.193472	1	0.692539	0.932992	0.943444	0.511273	0.999838
DLK1	4	1	1	0	0	0.532275	9.90562	9.90562	0	0.556276	0.107957	0.193563	1	0.6931	0.932992	0.943444	0.511423	0.999838
NHSL1	0	1	1	0	0	0.669361	11.7379	11.7379	0	0.66706	0.0784831	0.193873	1	0.730047	0.932992	0.943444	0.511933	0.999838
DNAH14	0	1	0	0	0	0.286792	0	0	0	0.115618	0.370133	0.194085	1	0.692539	0.932992	0.943444	0.512279	0.999838
COL4A1	0	0	0	0	0	0	0	0	0	0.0865027	0.559562	0.194102	1	0.692539	0.932992	0.943444	0.512307	0.999838
OPLAH	0	0	0	0	0	0	0	0	0	0.0802745	0.643574	0.194618	1	0.692539	0.932992	0.943444	0.513152	0.999838
EGFLAM	1	4	0	0	0	4.31803	0	0	0	0.0923845	0.665977	0.194634	1	0.692539	0.932992	0.943444	0.513179	0.999838
TRAPPC12	0	3	0	0	0	3.60887	0	0	0	0.0773982	0.74025	0.195086	1	0.692539	0.932992	0.943444	0.513918	0.999838
CASP8AP2	0	0	0	0	0	0	0	0	0	0.0813451	0.631005	0.195097	1	0.692539	0.932992	0.943444	0.513935	0.999838
TRIM38	0	2	0	0	0	5.15879	0	0	0	0.0750764	0.789265	0.19515	1	0.692539	0.932992	0.943444	0.514023	0.999838
NOCT	0	2	0	0	0	5.14819	0	0	0	0.0744135	0.808944	0.195662	1	0.692539	0.932992	0.943444	0.514858	0.999838
MYOM2	0	0	0	0	0	0	0	0	0	0.0859892	0.574865	0.195684	1	0.692539	0.932992	0.943444	0.514894	0.999838
SLC17A4	0	2	0	0	0	5.104	0	0	0	0.076116	0.771038	0.195718	1	0.692539	0.932992	0.943444	0.514951	0.999838
RTF1	0	1	1	0	0	1.49288	11.892	11.892	0	0.707183	0.077341	0.19583	1	0.754632	0.932992	0.943444	0.515132	0.999838
KDM5B	2	0	0	0	0	0	0	0	0	0.0874122	0.501766	0.196178	1	0.692539	0.932992	0.943444	0.5157	0.999838
TTN	13	24	0	2	1	0.728039	0.714826	0.714826	0.682298	0.237141	0.646191	0.466706	0.420425	0.692539	0.932992	0.943444	0.515759	0.999838
ZDBF2	4	1	0	0	0	0.178325	0	0	0	0.0872763	0.421035	0.1964	1	0.692539	0.932992	0.943444	0.51606	0.999838
STT3A	3	0	0	0	0	0	0	0	0	0.0838482	0.497274	0.19679	1	0.692539	0.932992	0.943444	0.516695	0.999838
CSTA	0	1	0	0	0	12.6059	0	0	0	0.0724339	0.882226	0.197017	1	0.692539	0.932992	0.943444	0.517064	0.999838
TOGARAM1	0	0	0	0	0	0	0	0	0	0.0846695	0.600641	0.197213	1	0.692539	0.932992	0.943444	0.517383	0.999838
MEPCE	3	0	0	0	0	0	0	0	0	0.0780516	0.616271	0.19753	1	0.692539	0.932992	0.943444	0.517896	0.999838
FUT3	0	2	0	0	0	5.14727	0	0	0	0.074343	0.835582	0.19757	1	0.692539	0.932992	0.943444	0.517963	0.999838
RICTOR	0	0	0	0	0	0	0	0	0	0.090996	0.534854	0.197718	1	0.692539	0.932992	0.943444	0.518202	0.999838
DIAPH2	0	2	1	0	0	2.20042	8.19262	8.19262	0	0.324075	0.117481	0.198511	1	0.692539	0.932992	0.943444	0.519486	0.999838
CACNA1H	2	8	0	0	0	2.84784	0	0	0	0.108747	0.563914	0.198558	1	0.692539	0.932992	0.943444	0.519562	0.999838
IFNGR1	0	2	0	0	0	5.08023	0	0	0	0.0766321	0.788912	0.198581	1	0.692539	0.932992	0.943444	0.519598	0.999838
MRTFB	1	4	0	0	0	4.30221	0	0	0	0.0917933	0.684382	0.198658	1	0.692539	0.932992	0.943444	0.519724	0.999838
H6PD	0	3	0	0	0	3.64913	0	0	0	0.078482	0.760333	0.19896	1	0.692539	0.932992	0.943444	0.520212	0.999838
CLPB	1	2	1	0	0	2.85326	13.4875	13.4875	0	0.307035	0.0840304	0.199135	1	0.692539	0.932992	0.943444	0.520494	0.999838
BRINP1	4	1	1	0	0	0.323519	4.81698	4.81698	0	0.276075	0.2361	0.199709	1	0.692539	0.932992	0.943444	0.52142	0.999838
KDM5A	0	0	0	0	0	0	0	0	0	0.0881964	0.576027	0.199919	1	0.692539	0.932992	0.943444	0.521756	0.999838
SP7	0	2	0	0	0	5.13472	0	0	0	0.0752372	0.842564	0.199929	1	0.692539	0.932992	0.943444	0.521773	0.999838
FHOD3	0	0	0	0	0	0	0	0	0	0.0864324	0.597082	0.199986	1	0.692539	0.932992	0.943444	0.521865	0.999838
FAM83H	0	0	0	0	0	0	0	0	0	0.0775109	0.750531	0.200146	1	0.692539	0.932992	0.943444	0.522122	0.999838
DISP3	0	0	0	0	0	0	0	0	0	0.0836765	0.636222	0.200315	1	0.692539	0.932992	0.943444	0.522395	0.999838
CDK13	0	0	0	0	0	0	0	0	0	0.0836569	0.638639	0.200597	1	0.692539	0.932992	0.943444	0.522848	0.999838
MAGEB6B	0	2	0	0	0	5.13288	0	0	0	0.0757318	0.838962	0.200685	1	0.692539	0.932992	0.943444	0.52299	0.999838
ZNF577	0	2	0	0	0	5.08506	0	0	0	0.0773622	0.798699	0.200838	1	0.692539	0.932992	0.943444	0.523234	0.999838
LRPAP1	0	2	0	0	0	4.99356	0	0	0	0.0772385	0.796666	0.201027	1	0.692539	0.932992	0.943444	0.523537	0.999838
ZNF727	0	2	0	0	0	5.09626	0	0	0	0.0774572	0.801094	0.201171	1	0.692539	0.932992	0.943444	0.523769	0.999838
WNK3	0	0	0	0	0	0	0	0	0	0.0879546	0.586727	0.201201	1	0.692539	0.932992	0.943444	0.523817	0.999838
BRCA1	0	0	0	0	0	0	0	0	0	0.0860109	0.611236	0.201305	1	0.692539	0.932992	0.943444	0.523983	0.999838
BIVM-ERCC5	2	0	0	0	0	0	0	0	0	0.0869263	0.547618	0.201698	1	0.692539	0.932992	0.943444	0.524613	0.999838
ERCC5	2	0	0	0	0	0	0	0	0	0.0869263	0.547618	0.201698	1	0.692539	0.932992	0.943444	0.524613	0.999838
MKI67	3	11	0	0	0	2.53948	0	0	0	0.142356	0.472151	0.20177	1	0.692539	0.932992	0.943444	0.524729	0.999838
TAF7L	0	2	0	0	0	4.97757	0	0	0	0.0800225	0.752862	0.201874	1	0.692539	0.932992	0.943444	0.524895	0.999838
ARHGEF11	0	0	0	0	0	0	0	0	0	0.0905077	0.565098	0.202273	1	0.692539	0.932992	0.943444	0.525533	0.999838
FAM24B	0	1	0	0	0	12.3207	0	0	0	0.0743217	0.919001	0.202378	1	0.692539	0.934089	0.943444	0.525701	0.999838
CNTNAP1	1	0	0	0	0	0	0	0	0	0.0874965	0.600107	0.202435	1	0.692539	0.932992	0.943444	0.525791	0.999838
MN1	0	0	0	0	0	0	0	0	0	0.0793194	0.737333	0.202779	1	0.692539	0.932992	0.943444	0.526341	0.999838
ITSN2	0	0	0	0	0	0	0	0	0	0.0945571	0.529584	0.202886	1	0.692539	0.932992	0.943444	0.526512	0.999838
ARHGEF40	0	0	0	0	0	0	0	0	0	0.0889261	0.588179	0.203223	1	0.692539	0.932992	0.943444	0.527049	0.999838
CLUH	0	0	0	0	0	0	0	0	0	0.085091	0.638171	0.203313	1	0.692539	0.932992	0.943444	0.527192	0.999838
ZNF223	0	2	0	0	0	5.04663	0	0	0	0.0787693	0.794129	0.203327	1	0.692539	0.932992	0.943444	0.527215	0.999838
FOCAD	0	0	0	0	0	0	0	0	0	0.0919327	0.556585	0.20333	1	0.692539	0.932992	0.943444	0.527219	0.999838
WDR62	1	0	0	0	0	0	0	0	0	0.0866091	0.617406	0.203332	1	0.692539	0.932992	0.943444	0.527223	0.999838
UBR1	0	0	0	0	0	0	0	0	0	0.0935831	0.541118	0.203406	1	0.692539	0.932992	0.943444	0.52734	0.999838
MAGI1	0	0	0	0	0	0	0	0	0	0.0875598	0.605799	0.203415	1	0.692539	0.932992	0.943444	0.527355	0.999838
EPG5	0	5	0	0	0	2.3876	0	0	0	0.106759	0.496344	0.203477	1	0.692539	0.932992	0.943444	0.527453	0.999838
GLI3	1	1	1	0	0	0.618371	10.604	10.604	0	0.601346	0.0885719	0.203514	1	0.700919	0.932992	0.943444	0.527512	0.999838
ZNF618	1	4	0	0	0	3.9739	0	0	0	0.0916926	0.691604	0.20359	1	0.692539	0.932992	0.943444	0.527633	0.999838
C16orf74	0	1	0	0	0	12.2048	0	0	0	0.0751157	0.911557	0.203939	1	0.692539	0.932992	0.943444	0.528188	0.999838
EIF3A	0	0	0	0	0	0	0	0	0	0.0928745	0.551239	0.204034	1	0.692539	0.932992	0.943444	0.52834	0.999838
NLGN3	0	3	0	0	0	3.60578	0	0	0	0.0812615	0.756147	0.204139	1	0.692539	0.932992	0.943444	0.528507	0.999838
PTPN21	0	2	1	0	0	1.69307	9.53368	9.53368	0	0.493566	0.0991325	0.204193	1	0.692539	0.932992	0.943444	0.528593	0.999838
CNTN4	0	3	0	0	0	3.46693	0	0	0	0.0894281	0.648451	0.20434	1	0.692539	0.932992	0.943444	0.528825	0.999838
KIF20B	0	0	0	0	0	0	0	0	0	0.0944427	0.53872	0.204448	1	0.692539	0.932992	0.943444	0.528997	0.999838
PCIF1	1	1	1	0	0	1.36338	14.6035	14.6035	0	0.768186	0.0759912	0.204513	1	0.802138	0.932992	0.943444	0.5291	0.999838
HECW2	1	0	0	0	0	0	0	0	0	0.0896176	0.588703	0.204579	1	0.692539	0.932992	0.943444	0.529205	0.999838
CLTCL1	0	0	0	0	0	0	0	0	0	0.0894296	0.592687	0.204868	1	0.692539	0.932992	0.943444	0.529664	0.999838
ADGRL3	2	0	0	0	0	0	0	0	0	0.0879288	0.553393	0.204931	1	0.692539	0.932992	0.943444	0.529764	0.999838
HMGXB3	0	0	0	0	0	0	0	0	0	0.0864319	0.632502	0.205123	1	0.692539	0.932992	0.943444	0.530068	0.999838
QSER1	0	0	0	0	0	0	0	0	0	0.0873271	0.621353	0.205262	1	0.692539	0.932992	0.943444	0.530288	0.999838
AMACR	0	2	0	0	0	5.01326	0	0	0	0.0784442	0.822112	0.205352	1	0.692539	0.932992	0.943444	0.53043	0.999838
PPRC1	0	0	0	0	0	0	0	0	0	0.0858223	0.643135	0.205388	1	0.692539	0.932992	0.943444	0.530488	0.999838
PADI2	3	0	0	0	0	0	0	0	0	0.0851307	0.555477	0.20575	1	0.692539	0.932992	0.943444	0.53106	0.999838
C9orf131	0	3	0	0	0	3.58766	0	0	0	0.083403	0.737326	0.205933	1	0.692539	0.932992	0.943444	0.53135	0.999838
LTN1	1	0	0	0	0	0	0	0	0	0.0911902	0.580585	0.206127	1	0.692539	0.932992	0.943444	0.531656	0.999838
PDHA1	0	2	0	0	0	4.90324	0	0	0	0.0816913	0.758656	0.206154	1	0.692539	0.932992	0.943444	0.531698	0.999838
DCDC1	0	0	0	0	0	0	0	0	0	0.0935816	0.55615	0.206174	1	0.692539	0.932992	0.943444	0.53173	0.999838
FARS2	0	2	0	0	0	4.94727	0	0	0	0.0800405	0.795942	0.206559	1	0.692539	0.932992	0.943444	0.532338	0.999838
PRKCD	3	0	0	0	0	0	0	0	0	0.087686	0.520921	0.206601	1	0.692539	0.932992	0.943444	0.532404	0.999838
LCORL	0	0	0	0	0	0	0	0	0	0.086952	0.637467	0.206802	1	0.692539	0.932992	0.943444	0.532721	0.999838
FRG2C	1	2	0	0	0	8.69056	0	0	0	0.0818366	0.837203	0.207188	1	0.692539	0.932992	0.943444	0.533329	0.999838
ANO8	0	0	0	0	0	0	0	0	0	0.0856409	0.661077	0.207352	1	0.692539	0.932992	0.943444	0.533586	0.999838
SYNJ2	1	0	0	0	0	0	0	0	0	0.0880934	0.626309	0.207425	1	0.692539	0.932992	0.943444	0.533701	0.999838
PBRM1	0	0	0	0	0	0	0	0	0	0.0928629	0.573184	0.207898	1	0.692539	0.932992	0.943444	0.534445	0.999838
C1orf167	0	0	0	0	0	0	0	0	0	0.0920764	0.583722	0.208259	1	0.692539	0.932992	0.943444	0.535011	0.999838
CAMSAP3	0	0	0	0	0	0	0	0	0	0.0861355	0.662385	0.208483	1	0.692539	0.932992	0.943444	0.535364	0.999838
S100Z	0	1	0	0	0	11.8886	0	0	0	0.0773662	0.902445	0.208628	1	0.692539	0.932992	0.943444	0.53559	0.999838
BPIFB1	0	2	0	0	0	4.83204	0	0	0	0.0826976	0.75913	0.208677	1	0.692539	0.932992	0.943444	0.535667	0.999838
CLTC	0	0	0	0	0	0	0	0	0	0.0929213	0.579093	0.209012	1	0.692539	0.932992	0.943444	0.536192	0.999838
AGAP1	1	1	0	1	0	0.7602	11.4269	11.4269	0	0.773886	0.0828239	0.20914	1	0.807056	0.932992	0.943444	0.536392	0.999838
CD101	0	3	0	0	0	3.50446	0	0	0	0.0874631	0.702286	0.209272	1	0.692539	0.932992	0.943444	0.536598	0.999838
KDM2B	1	0	0	0	0	0	0	0	0	0.0890383	0.629325	0.209648	1	0.692539	0.932992	0.943444	0.537186	0.999838
NMUR2	4	0	0	0	0	0	0	0	0	0.0844356	0.638486	0.209761	1	0.692539	0.932992	0.943444	0.537362	0.999838
TLL1	0	3	0	0	0	3.42982	0	0	0	0.0928971	0.645073	0.209778	1	0.692539	0.932992	0.943444	0.537389	0.999838
ADCY5	1	0	0	0	0	0	0	0	0	0.0862624	0.671512	0.209862	1	0.692539	0.932992	0.943444	0.53752	0.999838
COL4A3	0	0	0	0	0	0	0	0	0	0.0947036	0.565738	0.209883	1	0.692539	0.932992	0.943444	0.537553	0.999838
RGPD5	0	0	0	0	0	0	0	0	0	0.0924238	0.590292	0.209975	1	0.692539	0.932992	0.943444	0.537698	0.999838
RGPD6	0	0	0	0	0	0	0	0	0	0.0924238	0.590292	0.209975	1	0.692539	0.932992	0.943444	0.537698	0.999838
RNMT	0	2	0	0	0	4.88259	0	0	0	0.083391	0.764429	0.209977	1	0.692539	0.932992	0.943444	0.537701	0.999838
PCDHB11	3	0	0	0	0	0	0	0	0	0.081202	0.705729	0.210132	1	0.692539	0.932992	0.943444	0.537942	0.999838
SRCIN1	0	0	0	0	0	0	0	0	0	0.0870257	0.661895	0.210159	1	0.692539	0.932992	0.943444	0.537985	0.999838
MFSD6L	1	3	0	0	0	5.63576	0	0	0	0.0848587	0.809835	0.210164	1	0.692539	0.932992	0.943444	0.537991	0.999838
RGPD8	0	0	0	0	0	0	0	0	0	0.092743	0.588167	0.210207	1	0.692539	0.932992	0.943444	0.53806	0.999838
KCNT1	0	0	0	0	0	0	0	0	0	0.0894064	0.629558	0.210379	1	0.692539	0.932992	0.943444	0.538327	0.999838
ZNF33B	3	0	0	0	0	0	0	0	0	0.0864958	0.576259	0.210453	1	0.692539	0.932992	0.943444	0.538442	0.999838
DIP2B	0	0	0	0	0	0	0	0	0	0.0944818	0.572166	0.210622	1	0.692539	0.932992	0.943444	0.538706	0.999838
MAP3K4	0	0	0	0	0	0	0	0	0	0.0927771	0.590938	0.210726	1	0.692539	0.932992	0.943444	0.538867	0.999838
COL4A4	0	0	0	0	0	0	0	0	0	0.0929426	0.589646	0.210815	1	0.692539	0.932992	0.943444	0.539006	0.999838
MLKL	0	2	0	0	0	4.8237	0	0	0	0.0840988	0.757471	0.211006	1	0.692539	0.932992	0.943444	0.539303	0.999838
NCOA5	3	0	0	0	0	0	0	0	0	0.0881903	0.552635	0.211161	1	0.692539	0.932992	0.943444	0.539545	0.999838
RGSL1	0	3	0	0	0	3.44918	0	0	0	0.0920253	0.667009	0.211964	1	0.692539	0.932992	0.943444	0.540793	0.999838
IQSEC1	2	0	0	0	0	0	0	0	0	0.0871133	0.643591	0.212008	1	0.692539	0.932992	0.943444	0.54086	0.999838
AJM1	0	0	0	0	0	0	0	0	0	0.0825371	0.76962	0.212249	1	0.692539	0.932992	0.943444	0.541233	0.999838
SCLT1	3	0	0	0	0	0	0	0	0	0.0964902	0.452354	0.212258	1	0.692539	0.932992	0.943444	0.541248	0.999838
ABCC6	0	0	0	0	0	0	0	0	0	0.0923982	0.606625	0.212545	1	0.692539	0.932992	0.943444	0.541692	0.999838
POLRMT	0	0	0	0	0	0	0	0	0	0.0889484	0.652601	0.212679	1	0.692539	0.932992	0.943444	0.5419	0.999838
TRPS1	5	1	0	0	0	0.20571	0	0	0	0.100123	0.419384	0.212705	1	0.692539	0.932992	0.943444	0.54194	0.999838
ROBO3	0	0	0	0	0	0	0	0	0	0.0924793	0.607684	0.21286	1	0.692539	0.932992	0.943444	0.54218	0.999838
XAGE3	0	1	0	0	0	11.5324	0	0	0	0.080057	0.868374	0.213183	1	0.692539	0.932992	0.943444	0.54268	0.999838
PUM3	1	1	1	0	0	1.90545	15.3615	15.3615	0	0.592447	0.078773	0.213285	1	0.698245	0.932992	0.943444	0.542837	0.999838
LTK	0	3	0	0	0	3.36168	0	0	0	0.0911095	0.675314	0.213806	1	0.692539	0.932992	0.943444	0.543642	0.999838
ATAD5	0	0	0	0	0	0	0	0	0	0.0931519	0.606954	0.213987	1	0.692539	0.932992	0.943444	0.543921	0.999838
CRB2	0	0	0	0	0	0	0	0	0	0.0868819	0.696421	0.214013	1	0.692539	0.932992	0.943444	0.54396	0.999838
SLC36A3	0	2	0	0	0	4.76198	0	0	0	0.0849511	0.773146	0.21481	1	0.692539	0.932992	0.943444	0.545189	0.999838
ARMS2	0	1	0	0	0	11.518	0	0	0	0.0801694	0.906105	0.214877	1	0.692539	0.932992	0.943444	0.545291	0.999838
MINK1	0	0	0	0	0	0	0	0	0	0.0957489	0.58372	0.214894	1	0.692539	0.932992	0.943444	0.545317	0.999838
ZNF480	0	2	0	0	0	4.7892	0	0	0	0.0858406	0.762192	0.214911	1	0.692539	0.932992	0.943444	0.545343	0.999838
ACSM2A	1	1	1	0	0	2.04016	15.4156	15.4156	0	0.564769	0.0796574	0.21493	1	0.693768	0.932992	0.943444	0.545373	0.999838
MAPKBP1	1	0	0	0	0	0	0	0	0	0.0947327	0.59527	0.214999	1	0.692539	0.932992	0.943444	0.545479	0.999838
MOS	4	0	0	0	0	0	0	0	0	0.0842441	0.717929	0.215752	1	0.692539	0.932992	0.943444	0.546634	0.999838
RIMBP2	1	0	0	0	0	0	0	0	0	0.0894766	0.668568	0.215774	1	0.692539	0.932992	0.943444	0.546669	0.999838
BTBD8	1	0	0	0	0	0	0	0	0	0.093228	0.617578	0.215777	1	0.692539	0.932992	0.943444	0.546673	0.999838
RGPD4	1	0	0	0	0	0	0	0	0	0.0958477	0.588621	0.215907	1	0.692539	0.932992	0.943444	0.546873	0.999838
P2RY11	0	2	0	0	0	4.8237	0	0	0	0.0824564	0.846043	0.215995	1	0.692539	0.932992	0.943444	0.547007	0.999838
INSR	1	0	0	0	0	0	0	0	0	0.0937887	0.61262	0.21605	1	0.692539	0.932992	0.943444	0.547092	0.999838
TONSL	0	0	0	0	0	0	0	0	0	0.0933882	0.619644	0.21639	1	0.692539	0.932992	0.943444	0.547612	0.999838
RGPD2	0	0	0	0	0	0	0	0	0	0.0951631	0.599475	0.216473	1	0.692539	0.932992	0.943444	0.547739	0.999838
RGPD1	0	0	0	0	0	0	0	0	0	0.0952228	0.599475	0.216582	1	0.692539	0.932992	0.943444	0.547906	0.999838
ATP8B3	2	0	0	0	0	0	0	0	0	0.0926788	0.593844	0.21676	1	0.692539	0.932992	0.943444	0.548179	0.999838
USP54	0	0	0	0	0	0	0	0	0	0.0952007	0.600978	0.216787	1	0.692539	0.932992	0.943444	0.548219	0.999838
FGD5	0	2	0	1	0	1.44831	10.0388	10.0388	0	0.621741	0.0935532	0.217015	1	0.707259	0.932992	0.943444	0.548569	0.999838
C4orf50	0	0	0	0	0	0	0	0	0	0.091837	0.646968	0.217445	1	0.692539	0.932992	0.943444	0.549225	0.999838
INO80	0	0	0	0	0	0	0	0	0	0.100249	0.556713	0.217947	1	0.692539	0.932992	0.943444	0.54999	0.999838
PRAMEF19	0	2	0	0	0	4.79585	0	0	0	0.0847814	0.81647	0.218362	1	0.692539	0.932992	0.943444	0.550622	0.999838
ABCA8	2	0	0	0	0	0	0	0	0	0.0976261	0.526089	0.21853	1	0.692539	0.932992	0.943444	0.550877	0.999838
CFAP43	0	0	0	0	0	0	0	0	0	0.100298	0.559597	0.218581	1	0.692539	0.932992	0.943444	0.550955	0.999838
C2CD6	0	0	0	0	0	0	0	0	0	0.0950888	0.614113	0.218682	1	0.692539	0.932992	0.943444	0.551109	0.999838
AMOTL1	0	3	0	0	0	3.35838	0	0	0	0.0942476	0.676586	0.218999	1	0.692539	0.932992	0.943444	0.55159	0.999838
HIVEP1	2	1	1	0	0	0.419708	6.49251	6.49251	0	0.340779	0.19376	0.219077	1	0.692539	0.932992	0.943444	0.551708	0.999838
NHLRC1	0	2	0	0	0	4.80257	0	0	0	0.0833611	0.864525	0.21911	1	0.692539	0.932992	0.943444	0.551759	0.999838
BCR	0	0	0	0	0	0	0	0	0	0.0927445	0.648284	0.219353	1	0.692539	0.932992	0.943444	0.552127	0.999838
KDM5D	0	0	0	0	0	0	0	0	0	0.0981331	0.584917	0.219371	1	0.692539	0.932992	0.943444	0.552155	0.999838
TGFBI	3	0	0	0	0	0	0	0	0	0.0921594	0.562469	0.219587	1	0.692539	0.932992	0.943444	0.552482	0.999838
ADAMTS12	0	0	0	0	0	0	0	0	0	0.0956588	0.6135	0.219635	1	0.692539	0.932992	0.943444	0.552555	0.999838
OR1F1	2	3	0	0	0	5.15697	0	0	0	0.0855619	0.851947	0.219799	1	0.692539	0.932992	0.943444	0.552804	0.999838
ZC3H4	0	0	0	0	0	0	0	0	0	0.0926078	0.653991	0.219879	1	0.692539	0.932992	0.943444	0.552925	0.999838
DENND4B	0	4	0	0	0	2.75209	0	0	0	0.100611	0.617019	0.21993	1	0.692539	0.932992	0.943444	0.553003	0.999838
CECR2	0	0	0	0	0	0	0	0	0	0.0966647	0.604145	0.219971	1	0.692539	0.932992	0.943444	0.553064	0.999838
TTBK1	1	0	0	0	0	0	0	0	0	0.0914717	0.672268	0.220112	1	0.692539	0.932992	0.943444	0.553277	0.999838
ADGRA1	0	0	0	0	0	0	0	0	0	0.0917595	0.668503	0.220183	1	0.692539	0.932992	0.943444	0.553385	0.999838
DDX60	0	0	0	0	0	0	0	0	0	0.101009	0.561774	0.220229	1	0.692539	0.932992	0.943444	0.553455	0.999838
GRIN2B	1	0	0	0	0	0	0	0	0	0.0910374	0.681469	0.220423	1	0.692539	0.932992	0.943444	0.553749	0.999838
SYNJ1	0	0	0	0	0	0	0	0	0	0.0988708	0.584525	0.220619	1	0.692539	0.932992	0.943444	0.554044	0.999838
ARAP2	0	0	0	0	0	0	0	0	0	0.100918	0.564837	0.220648	1	0.692539	0.932992	0.943444	0.554088	0.999838
NRAP	0	4	0	0	0	2.63068	0	0	0	0.111119	0.536857	0.220707	1	0.692539	0.932992	0.943444	0.554178	0.999838
KIAA1217	1	4	1	0	0	2.25094	8.01555	8.01555	0	0.234672	0.121542	0.220858	1	0.692539	0.932992	0.943444	0.554405	0.999838
PTPRJ	0	2	1	0	0	1.6373	8.94354	8.94354	0	0.519323	0.106494	0.221741	1	0.692539	0.932992	0.943444	0.555737	0.999838
SH3TC1	2	0	0	0	0	0	0	0	0	0.0929237	0.639357	0.222523	1	0.692539	0.932992	0.943444	0.556914	0.999838
TNS3	0	0	0	0	0	0	0	0	0	0.0950684	0.640633	0.222651	1	0.692539	0.932992	0.943444	0.557106	0.999838
NCAPD2	2	0	0	0	0	0	0	0	0	0.0987266	0.528105	0.222766	1	0.692539	0.932992	0.943444	0.557279	0.999838
C1QTNF7	5	0	0	0	0	0	0	0	0	0.0913234	0.649847	0.222886	1	0.692539	0.932992	0.943444	0.557459	0.999838
ERCC6	2	0	0	0	0	0	0	0	0	0.0977745	0.546237	0.222964	1	0.692539	0.932992	0.943444	0.557576	0.999838
DOCK6	4	1	0	0	0	0.198269	0	0	0	0.109855	0.369256	0.223335	1	0.692539	0.932992	0.943444	0.558133	0.999838
LRFN5	3	0	0	0	0	0	0	0	0	0.0901054	0.640911	0.223357	1	0.692539	0.932992	0.943444	0.558165	0.999838
LRP1B	0	7	0	0	0	1.84581	0	0	0	0.1525	0.353953	0.223395	1	0.692539	0.932992	0.943444	0.558222	0.999838
TMEM263	0	1	0	0	0	11.0399	0	0	0	0.0840811	0.914155	0.223597	1	0.692539	0.932992	0.943444	0.558526	0.999838
NREP	0	1	0	0	0	10.9299	0	0	0	0.0850321	0.86554	0.223726	1	0.692539	0.932992	0.943444	0.558718	0.999838
PRAG1	0	0	0	0	0	0	0	0	0	0.0908784	0.715159	0.224033	1	0.692539	0.932992	0.943444	0.559178	0.999838
OLFM4	0	2	0	0	0	4.68488	0	0	0	0.0882066	0.80242	0.224268	1	0.692539	0.932992	0.943444	0.559529	0.999838
NOB1	0	2	0	0	0	4.64399	0	0	0	0.0887463	0.790535	0.22444	1	0.692539	0.932992	0.943444	0.559787	0.999838
USP19	0	0	0	0	0	0	0	0	0	0.0968401	0.630952	0.224518	1	0.692539	0.932992	0.943444	0.559903	0.999838
LRRC37A2	0	0	0	0	0	0	0	0	0	0.0964808	0.635525	0.224538	1	0.692539	0.932992	0.943444	0.559933	0.999838
EHMT1	0	0	0	0	0	0	0	0	0	0.0974194	0.624364	0.224577	1	0.692539	0.932992	0.943444	0.559991	0.999838
CEP152	0	0	0	0	0	0	0	0	0	0.102566	0.570679	0.224615	1	0.692539	0.932992	0.943444	0.560047	0.999838
LRRC37A	0	0	0	0	0	0	0	0	0	0.096522	0.635943	0.224677	1	0.692539	0.932992	0.943444	0.560141	0.999838
IGF1R	0	0	0	0	0	0	0	0	0	0.0964042	0.638271	0.224804	1	0.692539	0.932992	0.943444	0.56033	0.999838
PCDH8	0	0	0	0	0	0	0	0	0	0.088358	0.776105	0.224819	1	0.692539	0.932992	0.943444	0.560352	0.999838
DISP2	0	0	0	0	0	0	0	0	0	0.0913421	0.714108	0.224836	1	0.692539	0.932992	0.943444	0.560378	0.999838
MUC22	0	0	0	0	0	0	0	0	0	0.0874057	0.802746	0.224932	1	0.692539	0.932992	0.943444	0.560521	0.999838
ABCC10	0	0	0	0	0	0	0	0	0	0.0971294	0.630859	0.22504	1	0.692539	0.932992	0.943444	0.560682	0.999838
PITPNM1	0	0	0	0	0	0	0	0	0	0.0959798	0.646812	0.225255	1	0.692539	0.932992	0.943444	0.561002	0.999838
CA9	0	2	0	0	0	4.61193	0	0	0	0.0898491	0.776502	0.225268	1	0.692539	0.932992	0.943444	0.561023	0.999838
PRDM16	0	0	0	0	0	0	0	0	0	0.0935761	0.681534	0.225355	1	0.692539	0.932992	0.943444	0.561152	0.999838
PAGE3	0	1	0	0	0	10.8664	0	0	0	0.085591	0.879391	0.22555	1	0.692539	0.932992	0.943444	0.561442	0.999838
AC008695.1	1	0	0	0	0	0	0	0	0	0.100917	0.592091	0.225588	1	0.692539	0.932992	0.943444	0.561499	0.999838
VIRMA	0	4	0	0	0	2.72374	0	0	0	0.107713	0.592878	0.225653	1	0.692539	0.932992	0.943444	0.561595	0.999838
NACC2	3	0	0	0	0	0	0	0	0	0.0894385	0.69308	0.226065	1	0.692539	0.932992	0.943444	0.562209	0.999838
USP32	0	0	0	0	0	0	0	0	0	0.10463	0.559942	0.226127	1	0.692539	0.932992	0.943444	0.5623	0.999838
S100A7A	0	1	0	0	0	10.9098	0	0	0	0.0852083	0.923378	0.226288	1	0.692539	0.934689	0.943444	0.562539	0.999838
DDX60L	1	0	0	0	0	0	0	0	0	0.104134	0.565808	0.226412	1	0.692539	0.932992	0.943444	0.562724	0.999838
NID2	2	0	0	0	0	0	0	0	0	0.0975506	0.589434	0.226429	1	0.692539	0.932992	0.943444	0.56275	0.999838
C2orf15	0	1	0	0	0	10.8399	0	0	0	0.0858263	0.890732	0.226521	1	0.692539	0.932992	0.943444	0.562886	0.999838
TXK	0	2	0	0	0	4.52445	0	0	0	0.0941994	0.719009	0.226537	1	0.692539	0.932992	0.943444	0.562909	0.999838
ARAP3	0	4	0	0	0	2.69418	0	0	0	0.106484	0.598999	0.226538	1	0.692539	0.932992	0.943444	0.562912	0.999838
RFX8	0	2	0	0	0	4.54745	0	0	0	0.0925754	0.741121	0.226549	1	0.692539	0.932992	0.943444	0.562927	0.999838
N4BP2	0	0	0	0	0	0	0	0	0	0.0970523	0.642812	0.226683	1	0.692539	0.932992	0.943444	0.563126	0.999838
FANCA	1	0	0	0	0	0	0	0	0	0.104477	0.564853	0.22682	1	0.692539	0.932992	0.943444	0.563329	0.999838
C8orf88	0	1	0	0	0	10.7699	0	0	0	0.0864528	0.868777	0.226898	1	0.692539	0.932992	0.943444	0.563446	0.999838
TUT4	0	0	0	0	0	0	0	0	0	0.103332	0.577425	0.22721	1	0.692539	0.932992	0.943444	0.563908	0.999838
IRGQ	3	0	0	0	0	0	0	0	0	0.0905186	0.681627	0.227394	1	0.692539	0.932992	0.943444	0.564181	0.999838
ANKRD24	0	0	0	0	0	0	0	0	0	0.0965654	0.654244	0.227414	1	0.692539	0.932992	0.943444	0.564211	0.999838
TERT	0	0	0	0	0	0	0	0	0	0.0943742	0.686076	0.227467	1	0.692539	0.932992	0.943444	0.564289	0.999838
MIB2	0	0	0	0	0	0	0	0	0	0.0961189	0.660867	0.227494	1	0.692539	0.932992	0.943444	0.564329	0.999838
NWD1	0	4	0	0	0	2.70003	0	0	0	0.10223	0.635198	0.227706	1	0.692539	0.932992	0.943444	0.564643	0.999838
SPANXD	0	1	0	0	0	10.7963	0	0	0	0.0862157	0.905392	0.227891	1	0.692539	0.932992	0.943444	0.564916	0.999838
PROSER3	0	2	0	0	0	4.54879	0	0	0	0.0915493	0.770703	0.228279	1	0.692539	0.932992	0.943444	0.565489	0.999838
TOPAZ1	0	0	0	0	0	0	0	0	0	0.101288	0.605224	0.228512	1	0.692539	0.932992	0.943444	0.565834	0.999838
PTPRG	0	0	0	0	0	0	0	0	0	0.100777	0.61116	0.228585	1	0.692539	0.932992	0.943444	0.565941	0.999838
TRPM4	0	0	0	0	0	0	0	0	0	0.0979319	0.644917	0.228633	1	0.692539	0.932992	0.943444	0.566013	0.999838
CD163L1	2	0	0	0	0	0	0	0	0	0.100555	0.553817	0.228734	1	0.692539	0.932992	0.943444	0.566162	0.999838
IRF3	0	2	0	0	0	4.58754	0	0	0	0.0909677	0.789457	0.228822	1	0.692539	0.932992	0.943444	0.566291	0.999838
ZNF316	0	0	0	0	0	0	0	0	0	0.0920208	0.739856	0.228903	1	0.692539	0.932992	0.943444	0.56641	0.999838
CALCR	0	2	0	0	0	4.51833	0	0	0	0.094072	0.73786	0.228947	1	0.692539	0.932992	0.943444	0.566476	0.999838
CLEC18B	0	2	0	0	0	4.52517	0	0	0	0.0927724	0.756598	0.22904	1	0.692539	0.932992	0.943444	0.566613	0.999838
PIK3C2A	0	0	0	0	0	0	0	0	0	0.105323	0.569169	0.229109	1	0.692539	0.932992	0.943444	0.566715	0.999838
BRD4	1	0	0	0	0	0	0	0	0	0.0985955	0.642439	0.229503	1	0.692539	0.932992	0.943444	0.567294	0.999838
QRICH2	4	1	0	0	0	0.197633	0	0	0	0.109109	0.406828	0.229728	1	0.692539	0.932992	0.943444	0.567625	0.999838
KCNH1	0	3	0	0	0	3.32543	0	0	0	0.0961843	0.721697	0.229856	1	0.692539	0.932992	0.943444	0.567813	0.999838
REXO1	1	0	0	0	0	0	0	0	0	0.0946385	0.701566	0.229868	1	0.692539	0.932992	0.943444	0.567832	0.999838
XIRP1	2	7	0	0	0	3.4104	0	0	0	0.120223	0.640717	0.229922	1	0.692539	0.932992	0.943444	0.56791	0.999838
INSRR	1	0	0	0	0	0	0	0	0	0.0991152	0.640795	0.230221	1	0.692539	0.932992	0.943444	0.568351	0.999838
ATP13A1	2	0	0	0	0	0	0	0	0	0.098843	0.6101	0.230307	1	0.692539	0.932992	0.943444	0.568476	0.999838
NINL	0	0	0	0	0	0	0	0	0	0.101885	0.609878	0.230369	1	0.692539	0.932992	0.943444	0.568568	0.999838
PM20D1	0	2	0	0	0	4.51803	0	0	0	0.0932202	0.763632	0.230687	1	0.692539	0.932992	0.943444	0.569034	0.999838
FTSJ3	0	1	0	1	0	1.26357	10.4283	10.4283	0	0.821849	0.0896393	0.2309	1	0.848437	0.932992	0.943444	0.569347	0.999838
MYCBP2	4	2	0	0	0	0.288088	0	0	0	0.147295	0.239429	0.231276	1	0.692539	0.932992	0.943444	0.569897	0.999838
ARHGEF3	3	0	0	0	0	0	0	0	0	0.100901	0.531145	0.231415	1	0.692539	0.932992	0.943444	0.570101	0.999838
TTC6	1	5	0	0	0	2.9888	0	0	0	0.125649	0.578258	0.231566	1	0.692539	0.932992	0.943444	0.570322	0.999838
COL3A1	0	0	0	0	0	0	0	0	0	0.10918	0.548731	0.231581	1	0.692539	0.932992	0.943444	0.570343	0.999838
THNSL2	0	2	0	0	0	4.54741	0	0	0	0.0923804	0.789862	0.231753	1	0.692539	0.932992	0.943444	0.570595	0.999838
MST1R	1	0	0	0	0	0	0	0	0	0.0984235	0.661563	0.231942	1	0.692539	0.932992	0.943444	0.570872	0.999838
TRAPPC9	2	0	0	0	0	0	0	0	0	0.0998181	0.600716	0.232176	1	0.692539	0.932992	0.943444	0.571214	0.999838
KCNH2	0	0	0	0	0	0	0	0	0	0.0957062	0.703824	0.232213	1	0.692539	0.932992	0.943444	0.571267	0.999838
ARHGEF10	0	0	0	0	0	0	0	0	0	0.102754	0.611956	0.232282	1	0.692539	0.932992	0.943444	0.571368	0.999838
MPG	4	0	0	0	0	0	0	0	0	0.0990963	0.59309	0.232666	1	0.692539	0.932992	0.943444	0.571929	0.999838
CYP4A11	0	2	0	0	0	4.47973	0	0	0	0.0948036	0.754188	0.232701	1	0.692539	0.932992	0.943444	0.57198	0.999838
SYNGAP1	0	0	0	0	0	0	0	0	0	0.100556	0.640331	0.232817	1	0.692539	0.932992	0.943444	0.572148	0.999838
BAZ1A	0	0	0	0	0	0	0	0	0	0.106992	0.5737	0.23286	1	0.692539	0.932992	0.943444	0.572212	0.999838
TSACC	0	1	0	0	0	10.5209	0	0	0	0.0887541	0.895191	0.232913	1	0.692539	0.932992	0.943444	0.572288	0.999838
RRP12	2	0	0	0	0	0	0	0	0	0.103282	0.556739	0.232952	1	0.692539	0.932992	0.943444	0.572345	0.999838
MTG2	0	2	0	0	0	4.52154	0	0	0	0.0918541	0.809889	0.232963	1	0.692539	0.932992	0.943444	0.572361	0.999838
DEUP1	0	2	0	0	0	4.41947	0	0	0	0.0985387	0.706315	0.233015	1	0.692539	0.932992	0.943444	0.572437	0.999838
ENTR1	0	2	0	0	0	4.47968	0	0	0	0.0933932	0.779014	0.233126	1	0.692539	0.932992	0.943444	0.572598	0.999838
DPYSL5	3	0	0	0	0	0	0	0	0	0.0968347	0.610537	0.233383	1	0.692539	0.932992	0.943444	0.572973	0.999838
PLD2	0	3	0	0	0	3.21868	0	0	0	0.103451	0.663705	0.234147	1	0.692539	0.932992	0.943444	0.574083	0.999838
FBRSL1	0	0	0	0	0	0	0	0	0	0.0965357	0.706684	0.234163	1	0.692539	0.932992	0.943444	0.574106	0.999838
RTL1	1	0	0	0	0	0	0	0	0	0.0973581	0.694206	0.234234	1	0.692539	0.932992	0.943444	0.57421	0.999838
FHAD1	2	0	0	0	0	0	0	0	0	0.105967	0.536294	0.234449	1	0.692539	0.932992	0.943444	0.574521	0.999838
PRUNE2	2	1	1	0	0	0.396714	5.29137	5.29137	0	0.275507	0.239609	0.234457	1	0.692539	0.932992	0.943444	0.574533	0.999838
RBM19	0	1	0	1	0	1.10138	10.4577	10.4577	0	0.924287	0.0893564	0.235162	1	0.936786	0.932992	0.943444	0.575554	0.999838
PCDHA3	3	7	0	0	0	2.95301	0	0	0	0.113592	0.654782	0.235217	1	0.692539	0.932992	0.943444	0.575634	0.999838
SLC22A25	0	2	0	0	0	4.50373	0	0	0	0.0947283	0.779998	0.235258	1	0.692539	0.932992	0.943444	0.575694	0.999838
RAPGEF6	1	0	0	0	0	0	0	0	0	0.105781	0.598856	0.235408	1	0.692539	0.932992	0.943444	0.57591	0.999838
RIPK2	0	2	0	0	0	4.46124	0	0	0	0.0963788	0.754671	0.235588	1	0.692539	0.932992	0.943444	0.57617	0.999838
USP31	0	0	0	0	0	0	0	0	0	0.0992136	0.677419	0.235607	1	0.692539	0.932992	0.943444	0.576197	0.999838
CEP170	0	0	0	0	0	0	0	0	0	0.103948	0.62009	0.235789	1	0.692539	0.932992	0.943444	0.576461	0.999838
GCC2	0	0	0	0	0	0	0	0	0	0.109275	0.569179	0.235896	1	0.692539	0.932992	0.943444	0.576616	0.999838
ADCY10	0	0	0	0	0	0	0	0	0	0.107296	0.586996	0.235905	1	0.692539	0.932992	0.943444	0.576628	0.999838
PLCG1	0	0	0	0	0	0	0	0	0	0.10766	0.585241	0.236208	1	0.692539	0.932992	0.943444	0.577066	0.999838
RFC3	4	0	0	0	0	0	0	0	0	0.104766	0.549169	0.236749	1	0.692539	0.932992	0.943444	0.577846	0.999838
GSE1	0	0	0	0	0	0	0	0	0	0.0995309	0.683095	0.236962	1	0.692539	0.932992	0.943444	0.578154	0.999838
KIF14	0	0	0	0	0	0	0	0	0	0.107109	0.594599	0.236977	1	0.692539	0.932992	0.943444	0.578175	0.999838
SEMA5B	0	0	0	0	0	0	0	0	0	0.103148	0.637486	0.237137	1	0.692539	0.932992	0.943444	0.578405	0.999838
POLD1	0	0	0	0	0	0	0	0	0	0.102023	0.652869	0.23741	1	0.692539	0.932992	0.943444	0.578797	0.999838
CADPS	0	0	0	0	0	0	0	0	0	0.106537	0.603168	0.237509	1	0.692539	0.932992	0.943444	0.57894	0.999838
LRRC37A3	0	0	0	0	0	0	0	0	0	0.102467	0.649858	0.237781	1	0.692539	0.932992	0.943444	0.579331	0.999838
TBCD	0	0	0	0	0	0	0	0	0	0.108341	0.58799	0.237906	1	0.692539	0.932992	0.943444	0.579511	0.999838
GJD3	0	2	0	0	0	4.50613	0	0	0	0.0917487	0.881125	0.238002	1	0.692539	0.932992	0.943444	0.579648	0.999838
ATXN2	0	0	0	0	0	0	0	0	0	0.103387	0.641752	0.238238	1	0.692539	0.932992	0.943444	0.579987	0.999838
EHMT2	0	0	0	0	0	0	0	0	0	0.104896	0.624894	0.23829	1	0.692539	0.932992	0.943444	0.580062	0.999838
TF	1	3	0	0	0	4.90888	0	0	0	0.108733	0.72678	0.238442	1	0.692539	0.932992	0.943444	0.58028	0.999838
PBOV1	0	1	0	0	0	10.2585	0	0	0	0.0913071	0.903416	0.238604	1	0.692539	0.932992	0.943444	0.580511	0.999838
C2CD3	3	1	1	0	0	0.267315	2.78255	2.78255	0	0.232004	0.425693	0.238818	1	0.692539	0.932992	0.943444	0.580818	0.999838
GMPPA	0	2	0	0	0	4.39576	0	0	0	0.0977847	0.758499	0.239244	1	0.692539	0.932992	0.943444	0.581427	0.999838
PIAS2	3	0	0	0	0	0	0	0	0	0.103951	0.550024	0.239267	1	0.692539	0.932992	0.943444	0.581461	0.999838
KAZN	0	3	0	0	0	3.18981	0	0	0	0.102629	0.697268	0.239367	1	0.692539	0.932992	0.943444	0.581604	0.999838
WDR7	0	0	0	0	0	0	0	0	0	0.107692	0.602905	0.2395	1	0.692539	0.932992	0.943444	0.581793	0.999838
KIAA0586	0	0	0	0	0	0	0	0	0	0.107961	0.600354	0.239516	1	0.692539	0.932992	0.943444	0.581816	0.999838
SYMPK	2	0	0	0	0	0	0	0	0	0.103437	0.606386	0.239529	1	0.692539	0.932992	0.943444	0.581836	0.999838
NOS3	1	0	0	0	0	0	0	0	0	0.105371	0.627643	0.239599	1	0.692539	0.932992	0.943444	0.581936	0.999838
ASTN1	2	0	0	0	0	0	0	0	0	0.104116	0.590507	0.239964	1	0.692539	0.932992	0.943444	0.582456	0.999838
RNF123	1	0	0	0	0	0	0	0	0	0.107246	0.610026	0.23997	1	0.692539	0.932992	0.943444	0.582465	0.999838
ZNF865	0	0	0	0	0	0	0	0	0	0.0953476	0.78745	0.239982	1	0.692539	0.932992	0.943444	0.582482	0.999838
FYCO1	1	0	0	0	0	0	0	0	0	0.106442	0.618789	0.240047	1	0.692539	0.932992	0.943444	0.582575	0.999838
RGS6	0	2	0	0	0	4.30212	0	0	0	0.102106	0.705346	0.240313	1	0.692539	0.932992	0.943444	0.582954	0.999838
CCT4	0	2	0	0	0	4.36912	0	0	0	0.0998685	0.738793	0.240474	1	0.692539	0.932992	0.943444	0.583184	0.999838
SORCS2	0	0	0	0	0	0	0	0	0	0.104973	0.639267	0.240747	1	0.692539	0.932992	0.943444	0.583573	0.999838
PLIN4	1	0	0	0	0	0	0	0	0	0.0965041	0.771012	0.240858	1	0.692539	0.932992	0.943444	0.58373	0.999838
SETX	0	5	0	0	0	2.28342	0	0	0	0.123616	0.537578	0.240895	1	0.692539	0.932992	0.943444	0.583784	0.999838
LCE2B	0	1	0	0	0	10.1841	0	0	0	0.092056	0.930244	0.241025	1	0.692539	0.936371	0.943444	0.583968	0.999838
ACE	0	0	0	0	0	0	0	0	0	0.107488	0.614155	0.241118	1	0.692539	0.932992	0.943444	0.584101	0.999838
FLII	1	0	0	0	0	0	0	0	0	0.106784	0.621822	0.241171	1	0.692539	0.932992	0.943444	0.584176	0.999838
GPATCH8	1	0	0	0	0	0	0	0	0	0.103846	0.656595	0.241334	1	0.692539	0.932992	0.943444	0.584408	0.999838
ABCC5	0	0	0	0	0	0	0	0	0	0.108264	0.608038	0.241421	1	0.692539	0.932992	0.943444	0.584532	0.999838
ARHGAP35	0	0	0	0	0	0	0	0	0	0.102111	0.680691	0.24152	1	0.692539	0.932992	0.943444	0.584673	0.999838
KRT9	3	0	0	0	0	0	0	0	0	0.101282	0.611488	0.241744	1	0.692539	0.932992	0.943444	0.58499	0.999838
ABCA9	0	0	0	0	0	0	0	0	0	0.112374	0.572462	0.241824	1	0.692539	0.932992	0.943444	0.585104	0.999838
PPIP5K1	0	0	0	0	0	0	0	0	0	0.110186	0.593055	0.242059	1	0.692539	0.932992	0.943444	0.585438	0.999838
COL1A2	0	0	0	0	0	0	0	0	0	0.110566	0.590072	0.242156	1	0.692539	0.932992	0.943444	0.585574	0.999838
CDK12	0	0	0	0	0	0	0	0	0	0.105884	0.638127	0.242222	1	0.692539	0.932992	0.943444	0.585669	0.999838
IBSP	2	1	0	1	0	1.60338	12.9398	12.9398	0	0.718034	0.0922901	0.242381	1	0.762467	0.932992	0.943444	0.585895	0.999838
VWDE	0	0	0	0	0	0	0	0	0	0.110671	0.591234	0.242558	1	0.692539	0.932992	0.943444	0.586145	0.999838
TMEM94	0	0	0	0	0	0	0	0	0	0.108619	0.611822	0.242715	1	0.692539	0.932992	0.943444	0.586368	0.999838
IQSEC3	0	0	0	0	0	0	0	0	0	0.101669	0.69735	0.242876	1	0.692539	0.932992	0.943444	0.586595	0.999838
ALX4	0	2	0	0	0	4.3849	0	0	0	0.0969286	0.806669	0.243048	1	0.692539	0.932992	0.943444	0.586839	0.999838
PTPRK	0	0	0	0	0	0	0	0	0	0.112399	0.578442	0.243057	1	0.692539	0.932992	0.943444	0.586851	0.999838
ANK2	0	1	0	0	0	0.300373	0	0	0	0.133361	0.448158	0.24314	1	0.692539	0.932992	0.943444	0.586968	0.999838
TAF4	0	0	0	0	0	0	0	0	0	0.10164	0.705389	0.243832	1	0.692539	0.932992	0.943444	0.587947	0.999838
SLC26A11	3	0	0	0	0	0	0	0	0	0.103388	0.596351	0.243935	1	0.692539	0.932992	0.943444	0.588092	0.999838
JAG1	2	0	0	0	0	0	0	0	0	0.107701	0.573081	0.243969	1	0.692539	0.932992	0.943444	0.58814	0.999838
NEDD4L	0	0	0	0	0	0	0	0	0	0.109994	0.606406	0.244175	1	0.692539	0.932992	0.943444	0.58843	0.999838
TJP3	1	2	0	1	0	1.80788	10.3875	10.3875	0	0.474417	0.0976511	0.244423	1	0.692539	0.932992	0.943444	0.588779	0.999838
PLEKHG2	0	0	0	0	0	0	0	0	0	0.106416	0.648073	0.244755	1	0.692539	0.932992	0.943444	0.589248	0.999838
ADGRB3	0	0	0	0	0	0	0	0	0	0.113404	0.578865	0.244851	1	0.692539	0.932992	0.943444	0.589383	0.999838
DCAF1	0	0	0	0	0	0	0	0	0	0.108566	0.626182	0.245092	1	0.692539	0.932992	0.943444	0.589721	0.999838
IGSF22	3	1	1	0	0	0.336944	4.1391	4.1391	0	0.327508	0.286561	0.24522	1	0.692539	0.932992	0.943444	0.589901	0.999838
FBXO7	0	2	0	0	0	4.333	0	0	0	0.100543	0.763736	0.245248	1	0.692539	0.932992	0.943444	0.58994	0.999838
CDC40	0	2	0	0	0	4.2931	0	0	0	0.102873	0.730787	0.245277	1	0.692539	0.932992	0.943444	0.589981	0.999838
ADAMTS10	0	0	0	0	0	0	0	0	0	0.106696	0.6488	0.245379	1	0.692539	0.932992	0.943444	0.590125	0.999838
TAF13	0	1	0	0	0	9.82108	0	0	0	0.095884	0.848613	0.245472	1	0.692539	0.932992	0.943444	0.590255	0.999838
VARS	0	0	0	0	0	0	0	0	0	0.11068	0.607088	0.2455	1	0.692539	0.932992	0.943444	0.590294	0.999838
DPH1	0	2	0	0	0	4.30421	0	0	0	0.101137	0.768211	0.247151	1	0.692539	0.932992	0.943444	0.592608	0.999838
ERVFRD-1	0	2	0	0	0	4.36728	0	0	0	0.099704	0.797035	0.247157	1	0.692539	0.932992	0.943444	0.592616	0.999838
NCAN	0	0	0	0	0	0	0	0	0	0.107007	0.65668	0.247158	1	0.692539	0.932992	0.943444	0.592617	0.999838
CTSA	0	2	0	0	0	4.26136	0	0	0	0.102596	0.744113	0.247203	1	0.692539	0.932992	0.943444	0.59268	0.999838
APC2	0	2	1	0	0	0.660217	7.92894	7.92894	0	0.528192	0.121858	0.247691	1	0.692539	0.932992	0.943444	0.593362	0.999838
NDNF	0	2	0	0	0	4.37096	0	0	0	0.0993214	0.810052	0.247761	1	0.692539	0.932992	0.943444	0.593459	0.999838
ZNF629	0	3	0	0	0	3.20005	0	0	0	0.101367	0.774315	0.247788	1	0.692539	0.932992	0.943444	0.593497	0.999838
PNRC2	0	1	0	0	0	9.82704	0	0	0	0.0958187	0.899803	0.247876	1	0.692539	0.932992	0.943444	0.593621	0.999838
PCF11	0	0	0	0	0	0	0	0	0	0.112651	0.601838	0.247974	1	0.692539	0.932992	0.943444	0.593757	0.999838
MAP3K15	0	0	0	0	0	0	0	0	0	0.111578	0.612287	0.248008	1	0.692539	0.932992	0.943444	0.593805	0.999838
ATP7B	0	0	0	0	0	0	0	0	0	0.106568	0.667842	0.248016	1	0.692539	0.932992	0.943444	0.593815	0.999838
SETD5	0	0	0	0	0	0	0	0	0	0.111851	0.610608	0.248185	1	0.692539	0.932992	0.943444	0.59405	0.999838
PLCG2	0	0	0	0	0	0	0	0	0	0.114788	0.584346	0.248293	1	0.692539	0.932992	0.943444	0.594202	0.999838
MSH6	2	0	0	0	0	0	0	0	0	0.107746	0.583749	0.248496	1	0.692539	0.932992	0.943444	0.594485	0.999838
KRTAP15-1	0	1	0	0	0	9.8174	0	0	0	0.0959243	0.911916	0.248544	1	0.692539	0.932992	0.943444	0.594551	0.999838
LRRC7	1	0	0	0	0	0	0	0	0	0.111854	0.612981	0.248616	1	0.692539	0.932992	0.943444	0.594651	0.999838
CEMIP	0	0	0	0	0	0	0	0	0	0.110893	0.623063	0.248698	1	0.692539	0.932992	0.943444	0.594766	0.999838
NFKBID	0	2	0	0	0	4.2824	0	0	0	0.101911	0.769188	0.24884	1	0.692539	0.932992	0.943444	0.594963	0.999838
CTNND2	0	0	0	0	0	0	0	0	0	0.109333	0.640648	0.248859	1	0.692539	0.932992	0.943444	0.594989	0.999838
ARHGEF18	1	0	0	0	0	0	0	0	0	0.106573	0.673834	0.248893	1	0.692539	0.932992	0.943444	0.595037	0.999838
ABCA5	0	0	0	0	0	0	0	0	0	0.116182	0.575933	0.248962	1	0.692539	0.932992	0.943444	0.595133	0.999838
AQR	0	0	0	0	0	0	0	0	0	0.11644	0.574436	0.24909	1	0.692539	0.932992	0.943444	0.59531	0.999838
SLC4A3	0	0	0	0	0	0	0	0	0	0.107891	0.66114	0.24945	1	0.692539	0.932992	0.943444	0.595811	0.999838
KDM4B	0	0	0	0	0	0	0	0	0	0.10872	0.651716	0.249515	1	0.692539	0.932992	0.943444	0.595901	0.999838
STAU2	0	2	0	0	0	4.27262	0	0	0	0.10394	0.748604	0.249682	1	0.692539	0.932992	0.943444	0.596132	0.999838
DHX38	0	0	0	0	0	0	0	0	0	0.111919	0.619335	0.249859	1	0.692539	0.932992	0.943444	0.596378	0.999838
NUP160	0	0	0	0	0	0	0	0	0	0.117179	0.573984	0.250237	1	0.692539	0.932992	0.943444	0.596902	0.999838
VWA5B2	0	0	0	0	0	0	0	0	0	0.108745	0.658136	0.250553	1	0.692539	0.932992	0.943444	0.59734	0.999838
BAIAP3	0	0	0	0	0	0	0	0	0	0.111614	0.626905	0.250637	1	0.692539	0.932992	0.943444	0.597455	0.999838
HHATL	0	2	0	0	0	4.24219	0	0	0	0.103977	0.751992	0.250672	1	0.692539	0.932992	0.943444	0.597504	0.999838
SIN3B	0	0	0	0	0	0	0	0	0	0.108001	0.668639	0.250772	1	0.692539	0.932992	0.943444	0.597642	0.999838
DCC	1	0	0	0	0	0	0	0	0	0.115654	0.590408	0.250961	1	0.692539	0.932992	0.943444	0.597904	0.999838
IGDCC4	0	0	0	0	0	0	0	0	0	0.108698	0.661558	0.250989	1	0.692539	0.932992	0.943444	0.597943	0.999838
DENND3	0	0	0	0	0	0	0	0	0	0.11039	0.644509	0.251387	1	0.692539	0.932992	0.943444	0.598492	0.999838
PNPLA2	3	0	0	0	0	0	0	0	0	0.104286	0.652572	0.25146	1	0.692539	0.932992	0.943444	0.598594	0.999838
CDON	1	1	1	0	0	0.888523	9.91532	9.91532	0	0.904032	0.105067	0.251731	1	0.919783	0.932992	0.943444	0.598968	0.999838
UTRN	3	1	0	0	0	0.22599	0	0	0	0.155366	0.306812	0.251917	1	0.692539	0.932992	0.943444	0.599224	0.999838
RASGRF1	0	0	0	0	0	0	0	0	0	0.112176	0.631791	0.252469	1	0.692539	0.932992	0.943444	0.599984	0.999838
SYNPO2L	0	3	0	0	0	3.16164	0	0	0	0.106593	0.737327	0.252509	1	0.692539	0.932992	0.943444	0.60004	0.999838
VAV1	0	1	0	1	0	1.23203	9.49	9.49	0	0.840191	0.0996445	0.252601	1	0.863943	0.932992	0.943444	0.600166	0.999838
LYST	0	1	1	0	0	0.330414	3.11308	3.11308	0	0.175163	0.339141	0.252604	1	0.692539	0.932992	0.943444	0.60017	0.999838
SH2D1B	0	1	0	0	0	9.53549	0	0	0	0.0991115	0.858257	0.252627	1	0.692539	0.932992	0.943444	0.600202	0.999838
GRIP2	2	0	0	0	0	0	0	0	0	0.110936	0.596366	0.25286	1	0.692539	0.932992	0.943444	0.600523	0.999838
TEX15	1	6	0	0	0	2.48432	0	0	0	0.140422	0.556706	0.252909	1	0.692539	0.932992	0.943444	0.60059	0.999838
TCOF1	1	0	0	0	0	0	0	0	0	0.111549	0.641633	0.252998	1	0.692539	0.932992	0.943444	0.600711	0.999838
SDR39U1	1	2	0	0	0	7.00701	0	0	0	0.10685	0.810232	0.253029	1	0.692539	0.932992	0.943444	0.600755	0.999838
ARHGAP39	0	0	0	0	0	0	0	0	0	0.106452	0.706045	0.253045	1	0.692539	0.932992	0.943444	0.600776	0.999838
SPEN	1	1	0	0	0	0.298297	0	0	0	0.130597	0.496867	0.253218	1	0.692539	0.932992	0.943444	0.601013	0.999838
SVOPL	0	2	0	0	0	4.2217	0	0	0	0.104797	0.763302	0.253703	1	0.692539	0.932992	0.943444	0.60168	0.999838
TUBA3D	0	2	0	0	0	4.28244	0	0	0	0.101728	0.821181	0.253904	1	0.692539	0.932992	0.943444	0.601956	0.999838
POLA1	0	0	0	0	0	0	0	0	0	0.119518	0.573542	0.254054	1	0.692539	0.932992	0.943444	0.602161	0.999838
TOP2A	0	0	0	0	0	0	0	0	0	0.119141	0.577436	0.254237	1	0.692539	0.932992	0.943444	0.602411	0.999838
DHX37	0	0	0	0	0	0	0	0	0	0.113475	0.629159	0.254316	1	0.692539	0.932992	0.943444	0.60252	0.999838
NLRP1	0	0	0	0	0	0	0	0	0	0.112429	0.640694	0.254416	1	0.692539	0.932992	0.943444	0.602656	0.999838
LCE1D	0	1	0	0	0	9.57535	0	0	0	0.0986488	0.923819	0.254565	1	0.692539	0.934832	0.943444	0.602861	0.999838
MLYCD	3	0	0	0	0	0	0	0	0	0.105091	0.670387	0.254626	1	0.692539	0.932992	0.943444	0.602944	0.999838
ATAD2B	1	0	0	0	0	0	0	0	0	0.116662	0.600541	0.254646	1	0.692539	0.932992	0.943444	0.602972	0.999838
AP3D1	1	0	0	0	0	0	0	0	0	0.113948	0.62664	0.254713	1	0.692539	0.932992	0.943444	0.603063	0.999838
ZNF671	0	2	0	0	0	4.24231	0	0	0	0.104781	0.776015	0.254905	1	0.692539	0.932992	0.943444	0.603325	0.999838
GAPVD1	0	0	0	0	0	0	0	0	0	0.115388	0.613964	0.254963	1	0.692539	0.932992	0.943444	0.603405	0.999838
MROH7	0	1	0	1	0	0.854206	9.45436	9.45436	0	0.871437	0.100066	0.255293	1	0.891256	0.932992	0.943444	0.603856	0.999838
L1CAM	0	0	0	0	0	0	0	0	0	0.115403	0.615778	0.255319	1	0.692539	0.932992	0.943444	0.603892	0.999838
COX17	0	1	0	0	0	9.49404	0	0	0	0.0995969	0.897684	0.25557	1	0.692539	0.932992	0.943444	0.604233	0.999838
USP6	0	0	0	0	0	0	0	0	0	0.117728	0.596853	0.255757	1	0.692539	0.932992	0.943444	0.604488	0.999838
TRPM5	1	0	0	0	0	0	0	0	0	0.111813	0.657211	0.255977	1	0.692539	0.932992	0.943444	0.604788	0.999838
MYO16	3	1	0	1	0	0.313014	3.45031	3.45031	0	0.2947	0.344629	0.25604	1	0.692539	0.932992	0.943444	0.604874	0.999838
FBLN2	0	0	0	0	0	0	0	0	0	0.111135	0.668707	0.256516	1	0.692539	0.932992	0.943444	0.605522	0.999838
MYO1F	0	0	0	0	0	0	0	0	0	0.116731	0.610313	0.256614	1	0.692539	0.932992	0.943444	0.605655	0.999838
TBC1D9	2	0	0	0	0	0	0	0	0	0.11238	0.59575	0.256624	1	0.692539	0.932992	0.943444	0.605669	0.999838
PSD4	0	3	0	0	0	3.04623	0	0	0	0.113819	0.676636	0.256674	1	0.692539	0.932992	0.943444	0.605737	0.999838
CPS1	0	0	0	0	0	0	0	0	0	0.118097	0.600724	0.257139	1	0.692539	0.932992	0.943444	0.606369	0.999838
ANKRD27	0	1	1	0	0	1.06131	9.49087	9.49087	0	0.953018	0.0996342	0.257321	1	0.960976	0.932992	0.943444	0.606617	0.999838
SLFN12L	0	2	0	0	0	4.22463	0	0	0	0.105555	0.783819	0.257326	1	0.692539	0.932992	0.943444	0.606624	0.999838
SLC12A7	0	0	0	0	0	0	0	0	0	0.112471	0.659275	0.257489	1	0.692539	0.932992	0.943444	0.606845	0.999838
RB1CC1	0	0	0	0	0	0	0	0	0	0.118654	0.598295	0.257615	1	0.692539	0.932992	0.943444	0.607016	0.999838
JARID2	0	0	0	0	0	0	0	0	0	0.112642	0.658388	0.257658	1	0.692539	0.932992	0.943444	0.607074	0.999838
PCDHGB4	0	3	0	0	0	3.11858	0	0	0	0.106516	0.771544	0.257711	1	0.692539	0.932992	0.943444	0.607145	0.999838
CNTNAP3	0	0	0	0	0	0	0	0	0	0.116031	0.623027	0.257725	1	0.692539	0.932992	0.943444	0.607165	0.999838
RRP1	0	2	0	0	0	4.14696	0	0	0	0.107919	0.747521	0.257847	1	0.692539	0.932992	0.943444	0.60733	0.999838
RIMS2	0	0	0	0	0	0	0	0	0	0.120601	0.5831	0.257852	1	0.692539	0.932992	0.943444	0.607336	0.999838
CCDC141	0	0	0	0	0	0	0	0	0	0.117891	0.606299	0.257854	1	0.692539	0.932992	0.943444	0.60734	0.999838
CBR3	1	2	0	0	0	7.05625	0	0	0	0.104434	0.867014	0.258094	1	0.692539	0.932992	0.943444	0.607665	0.999838
ADCY3	1	4	0	0	0	3.36176	0	0	0	0.125933	0.665146	0.258336	1	0.692539	0.932992	0.943444	0.607992	0.999838
RAB11FIP5	1	0	0	0	0	0	0	0	0	0.10834	0.720467	0.258422	1	0.692539	0.932992	0.943444	0.608109	0.999838
POGZ	1	0	0	0	0	0	0	0	0	0.115112	0.636944	0.258546	1	0.692539	0.932992	0.943444	0.608277	0.999838
SIK3	1	0	0	0	0	0	0	0	0	0.113574	0.653932	0.258626	1	0.692539	0.932992	0.943444	0.608384	0.999838
ITGA11	2	0	0	0	0	0	0	0	0	0.115172	0.585711	0.258748	1	0.692539	0.932992	0.943444	0.60855	0.999838
PROB1	0	0	0	0	0	0	0	0	0	0.10617	0.759854	0.258753	1	0.692539	0.932992	0.943444	0.608556	0.999838
TUBA3C	0	2	0	0	0	4.22049	0	0	0	0.104269	0.820229	0.258918	1	0.692539	0.932992	0.943444	0.608779	0.999838
CCL22	0	1	0	0	0	9.36063	0	0	0	0.10119	0.903408	0.259057	1	0.692539	0.932992	0.943444	0.608967	0.999838
PLEKHH1	0	0	0	0	0	0	0	0	0	0.117288	0.618879	0.259161	1	0.692539	0.932992	0.943444	0.609108	0.999838
TBC1D9B	0	0	0	0	0	0	0	0	0	0.115161	0.640231	0.259193	1	0.692539	0.932992	0.943444	0.609151	0.999838
KCNMA1	0	0	0	0	0	0	0	0	0	0.116609	0.625597	0.259193	1	0.692539	0.932992	0.943444	0.609151	0.999838
ZSWIM6	0	0	0	0	0	0	0	0	0	0.111391	0.683819	0.25921	1	0.692539	0.932992	0.943444	0.609174	0.999838
CYFIP2	0	0	0	0	0	0	0	0	0	0.118384	0.609136	0.25924	1	0.692539	0.932992	0.943444	0.609214	0.999838
PLA2R1	1	0	0	0	0	0	0	0	0	0.121366	0.583706	0.259256	1	0.692539	0.932992	0.943444	0.609236	0.999838
DGKZ	0	0	0	0	0	0	0	0	0	0.118528	0.608165	0.259303	1	0.692539	0.932992	0.943444	0.609299	0.999838
GSG1	1	2	0	0	0	6.94556	0	0	0	0.1097	0.815417	0.259329	1	0.692539	0.932992	0.943444	0.609335	0.999838
TDRD9	1	0	0	0	0	0	0	0	0	0.119669	0.59841	0.259364	1	0.692539	0.932992	0.943444	0.609382	0.999838
TJP2	0	0	0	0	0	0	0	0	0	0.116711	0.625712	0.259392	1	0.692539	0.932992	0.943444	0.60942	0.999838
WASF1	0	2	0	0	0	4.19016	0	0	0	0.10727	0.776887	0.259808	1	0.692539	0.932992	0.943444	0.609981	0.999838
CTPS2	0	2	0	0	0	4.09874	0	0	0	0.110421	0.728213	0.259874	1	0.692539	0.932992	0.943444	0.610069	0.999838
A2ML1	0	0	0	0	0	0	0	0	0	0.120179	0.597169	0.259983	1	0.692539	0.932992	0.943444	0.610217	0.999838
RSF1	0	0	0	0	0	0	0	0	0	0.117925	0.621013	0.260655	1	0.692539	0.932992	0.943444	0.611121	0.999838
ACVR2B	2	1	1	0	0	1.00189	10.9489	10.9489	0	0.998824	0.110748	0.260839	1	0.99913	0.932992	0.943444	0.611368	0.999838
OSR2	0	2	0	0	0	4.19558	0	0	0	0.105273	0.819515	0.260868	1	0.692539	0.932992	0.943444	0.611406	0.999838
POLR3A	0	0	0	0	0	0	0	0	0	0.11802	0.621785	0.26096	1	0.692539	0.932992	0.943444	0.611531	0.999838
POM121	0	0	0	0	0	0	0	0	0	0.110198	0.714042	0.261106	1	0.692539	0.932992	0.943444	0.611726	0.999838
MIEF1	0	2	0	0	0	4.19236	0	0	0	0.106657	0.798583	0.261212	1	0.692539	0.932992	0.943444	0.611868	0.999838
DGKD	0	0	0	0	0	0	0	0	0	0.1185	0.620214	0.261506	1	0.692539	0.932992	0.943444	0.612263	0.999838
IRS4	0	0	0	0	0	0	0	0	0	0.109388	0.731243	0.261712	1	0.692539	0.932992	0.943444	0.61254	0.999838
MICAL1	0	1	1	0	0	0.981144	9.3222	9.3222	0	0.984764	0.101658	0.261885	1	0.987085	0.932992	0.943444	0.612771	0.999838
AMBRA1	0	0	0	0	0	0	0	0	0	0.115288	0.655247	0.261906	1	0.692539	0.932992	0.943444	0.612799	0.999838
B4GALT4	1	2	0	0	0	6.94344	0	0	0	0.11214	0.808729	0.262292	1	0.692539	0.932992	0.943444	0.613317	0.999838
CELF2	3	0	0	0	0	0	0	0	0	0.114368	0.588599	0.262526	1	0.692539	0.932992	0.943444	0.61363	0.999838
DNAH5	0	7	0	0	0	1.75293	0	0	0	0.178692	0.362599	0.262768	1	0.692539	0.932992	0.943444	0.613953	0.999838
TTC34	0	0	0	0	0	0	0	0	0	0.110147	0.729248	0.262906	1	0.692539	0.932992	0.943444	0.614137	0.999838
FCAMR	3	0	0	0	0	0	0	0	0	0.11437	0.59503	0.263354	1	0.692539	0.932992	0.943444	0.614736	0.999838
MEGF8	0	6	0	0	0	1.96521	0	0	0	0.142524	0.490548	0.26343	1	0.692539	0.932992	0.943444	0.614837	0.999838
HDLBP	0	0	0	0	0	0	0	0	0	0.117674	0.642631	0.264037	1	0.692539	0.932992	0.943444	0.615646	0.999838
YTHDC2	0	0	0	0	0	0	0	0	0	0.123905	0.586392	0.264046	1	0.692539	0.932992	0.943444	0.615658	0.999838
PCDH15	0	4	0	0	0	2.47516	0	0	0	0.13082	0.58102	0.264192	1	0.692539	0.932992	0.943444	0.615853	0.999838
CYP4V2	0	2	0	0	0	4.09702	0	0	0	0.11081	0.758642	0.264627	1	0.692539	0.932992	0.943444	0.616431	0.999838
NSD3	0	0	0	0	0	0	0	0	0	0.121432	0.61157	0.264921	1	0.692539	0.932992	0.943444	0.616821	0.999838
TEX43	0	1	0	0	0	9.07656	0	0	0	0.104747	0.875312	0.264959	1	0.692539	0.932992	0.943444	0.616872	0.999838
LRMP	0	0	0	0	0	0	0	0	0	0.126816	0.568972	0.265079	1	0.692539	0.932992	0.943444	0.617031	0.999838
CARD11	1	0	0	0	0	0	0	0	0	0.119086	0.634722	0.265138	1	0.692539	0.932992	0.943444	0.61711	0.999838
IKZF3	0	2	0	0	0	4.13192	0	0	0	0.109765	0.781328	0.265228	1	0.692539	0.932992	0.943444	0.61723	0.999838
LCP1	0	2	0	0	0	4.04393	0	0	0	0.113268	0.730376	0.265473	1	0.692539	0.932992	0.943444	0.617554	0.999838
COX20	0	1	0	0	0	9.03829	0	0	0	0.105244	0.868102	0.265564	1	0.692539	0.932992	0.943444	0.617675	0.999838
RPRD2	1	0	0	0	0	0	0	0	0	0.11481	0.685485	0.265704	1	0.692539	0.932992	0.943444	0.617861	0.999838
CAMSAP2	1	0	0	0	0	0	0	0	0	0.119567	0.63372	0.265799	1	0.692539	0.932992	0.943444	0.617986	0.999838
ADGRA3	0	0	0	0	0	0	0	0	0	0.118224	0.647412	0.265819	1	0.692539	0.932992	0.943444	0.618014	0.999838
PDZRN3	0	0	0	0	0	0	0	0	0	0.11188	0.726478	0.265825	1	0.692539	0.932992	0.943444	0.618021	0.999838
ABCC12	0	0	0	0	0	0	0	0	0	0.120894	0.622883	0.266131	1	0.692539	0.932992	0.943444	0.618426	0.999838
BRPF1	0	0	0	0	0	0	0	0	0	0.115854	0.676697	0.266287	1	0.692539	0.932992	0.943444	0.618632	0.999838
HBG2	0	1	0	0	0	9.0624	0	0	0	0.10493	0.895247	0.266296	1	0.692539	0.932992	0.943444	0.618644	0.999838
ERBB3	0	0	0	0	0	0	0	0	0	0.122862	0.607595	0.266582	1	0.692539	0.932992	0.943444	0.619023	0.999838
PLEKHG1	1	0	0	0	0	0	0	0	0	0.116935	0.666182	0.266601	1	0.692539	0.932992	0.943444	0.619049	0.999838
FLRT2	1	3	0	0	0	4.80835	0	0	0	0.113841	0.807647	0.266629	1	0.692539	0.932992	0.943444	0.619085	0.999838
SOX8	3	0	0	0	0	0	0	0	0	0.108806	0.732055	0.266754	1	0.692539	0.932992	0.943444	0.61925	0.999838
TNKS	1	1	0	1	0	0.83498	8.97507	8.97507	0	0.852495	0.11284	0.267718	1	0.874214	0.932992	0.943444	0.620522	0.999838
CLIP1	0	0	0	0	0	0	0	0	0	0.122671	0.615304	0.267749	1	0.692539	0.932992	0.943444	0.620564	0.999838
C7orf31	0	2	0	0	0	4.05557	0	0	0	0.113166	0.749968	0.267833	1	0.692539	0.932992	0.943444	0.620674	0.999838
POLG	0	0	0	0	0	0	0	0	0	0.120902	0.632409	0.267883	1	0.692539	0.932992	0.943444	0.62074	0.999838
ZNF831	0	4	0	0	0	2.52051	0	0	0	0.119223	0.682475	0.268431	1	0.692539	0.932992	0.943444	0.621461	0.999838
[truncated: 17,564 more rows]
