# Supplementary material for: The heterogeneity of genomic alterations, metastatic patterns and immune microenvironment in metastatic ovarian cancer originating from colorectal cancer
Source: Front Immunol. 2025 Jun 11;16:1593439. doi: 10.3389/fimmu.2025.1593439 (PMC12187686; doi:10.3389/fimmu.2025.1593439)
Supplement: Supplementary file 9 [file Table5.xls]

## Sheet: 202308all54-cosmic-sig30-colnam
Supplementary Data 5. The proportions of COSMIC signatures in tumor samples.
	Signature.1	Signature.2	Signature.3	Signature.4	Signature.5	Signature.6	Signature.7	Signature.8	Signature.9	Signature.10	Signature.11	Signature.12	Signature.13	Signature.14	Signature.15	Signature.16	Signature.17	Signature.18	Signature.19	Signature.20	Signature.21	Signature.22	Signature.23	Signature.24	Signature.25	Signature.26	Signature.27	Signature.28	Signature.29	Signature.30
P1-LM	0.822713	0.211632	0.558562	0.358117	0.799624	0.783577	0.364462	0.504626	0.505052	0.252883	0.43684	0.607497	0.139211	0.551719	0.55589	0.629467	0.235222	0.24557	0.634381	0.682963	0.494939	0.113385	0.407351	0.283152	0.555298	0.641544	0.117622	0.18961	0.412107	0.553965
P1-LNM	0.441692	0.485692	0.564619	0.457188	0.686792	0.480132	0.634735	0.498696	0.358947	0.212991	0.779282	0.344129	0.144165	0.551464	0.431254	0.49324	0.160796	0.294347	0.775483	0.534282	0.219365	0.210094	0.68547	0.36839	0.523734	0.283464	0.179405	0.0979422	0.358818	0.917066
P1-LOM	0.789094	0.34167	0.570683	0.424418	0.785896	0.764747	0.496113	0.522851	0.473022	0.257828	0.604312	0.534338	0.131445	0.606476	0.567878	0.594207	0.225603	0.290733	0.706915	0.674002	0.434377	0.161299	0.524921	0.355799	0.570085	0.546681	0.134802	0.174118	0.438559	0.718177
P1-PM	0.693825	0.391945	0.546958	0.401053	0.738648	0.685971	0.629557	0.480723	0.406578	0.300754	0.706759	0.420778	0.116055	0.605986	0.569774	0.533741	0.193578	0.250868	0.822637	0.575677	0.336402	0.149094	0.659153	0.309237	0.521961	0.419811	0.147544	0.138105	0.367858	0.839794
P1-Pri	0.537875	0.477598	0.579013	0.403655	0.698528	0.585714	0.577106	0.524854	0.44759	0.246578	0.714056	0.375195	0.153296	0.594504	0.529917	0.515425	0.184332	0.303802	0.739582	0.523461	0.262993	0.20009	0.591427	0.353794	0.527078	0.34835	0.169479	0.214621	0.387458	0.816611
P1-ROM	0.55199	0.520461	0.513198	0.364717	0.661315	0.552188	0.703311	0.40689	0.353043	0.31496	0.775841	0.369007	0.167958	0.539387	0.487244	0.486118	0.200327	0.223006	0.792977	0.513037	0.28287	0.142443	0.694794	0.315211	0.471551	0.350631	0.158339	0.131946	0.324414	0.876305
P2-LM	0.886352	0.058085	0.235592	0.230687	0.428994	0.651552	0.265262	0.359285	0.256777	0.201084	0.251228	0.221191	0.0165176	0.429108	0.366391	0.253275	0.129272	0.242906	0.380771	0.335561	0.247515	0.152251	0.198596	0.162225	0.376828	0.275365	0.0582844	0.0652344	0.356503	0.351883
P2-LNM	0.880995	0.205666	0.316059	0.287275	0.47093	0.759186	0.285272	0.449727	0.323686	0.402413	0.237333	0.220693	0.090917	0.506546	0.533499	0.283003	0.178275	0.315706	0.431906	0.380447	0.249782	0.153013	0.217127	0.249425	0.42807	0.308746	0.0755608	0.132105	0.426779	0.347946
P2-OM	0.958396	0.130359	0.231078	0.244266	0.417444	0.778612	0.19127	0.368062	0.275965	0.316094	0.175811	0.170461	0.0550478	0.540009	0.506047	0.233164	0.142484	0.298638	0.377309	0.360293	0.217556	0.066051	0.154043	0.235516	0.349547	0.277786	0.0663488	0.0663106	0.414684	0.313363
P2-PM	0.953534	0.109768	0.241843	0.243273	0.407246	0.7434	0.164855	0.394065	0.288248	0.329853	0.144025	0.169877	0.052417	0.514388	0.47474	0.224301	0.172095	0.301402	0.351546	0.336723	0.220945	0.0757044	0.124968	0.218068	0.352188	0.27044	0.0789644	0.0803383	0.412625	0.274162
P2-Pri	0.94322	0.153098	0.248127	0.238494	0.417466	0.756233	0.194506	0.393929	0.278269	0.266343	0.194326	0.196985	0.057451	0.524449	0.505895	0.234092	0.121495	0.277008	0.392449	0.340283	0.221359	0.0779106	0.158662	0.209147	0.350769	0.281935	0.0830149	0.0697122	0.409536	0.309087
P3-LNM	0.223774	0.385819	0.453078	0.402093	0.547427	0.315903	0.453688	0.404409	0.309705	0.0680723	0.537203	0.341242	0.0997867	0.401075	0.307328	0.470593	0.109097	0.232748	0.689569	0.450453	0.165264	0.157518	0.562895	0.262054	0.404544	0.271237	0.0925723	0.0886277	0.270451	0.644986
P3-PM	0.501585	0.453038	0.623754	0.463298	0.727317	0.521911	0.55216	0.538802	0.446545	0.250372	0.645766	0.414522	0.203333	0.490707	0.445542	0.570868	0.22863	0.277952	0.738034	0.520167	0.251414	0.242595	0.584876	0.329571	0.586874	0.33766	0.137705	0.198742	0.315997	0.811524
P3-Pri	0.368039	0.547611	0.575486	0.489182	0.668163	0.345983	0.687746	0.554758	0.403176	0.361716	0.717124	0.38831	0.141066	0.44751	0.299271	0.545979	0.24016	0.333941	0.663097	0.450082	0.222631	0.2761	0.547279	0.364369	0.599745	0.299633	0.147173	0.148749	0.37083	0.821393
P3-ROM	0.463029	0.58947	0.599181	0.450703	0.720965	0.453794	0.672839	0.530769	0.461914	0.211791	0.700245	0.441278	0.193416	0.513617	0.362602	0.580128	0.220671	0.315062	0.645146	0.49842	0.281981	0.216614	0.490357	0.375288	0.574636	0.368943	0.170456	0.166361	0.409383	0.863124
P3-SpM	0.558786	0.143787	0.444199	0.308725	0.485425	0.477222	0.172211	0.479269	0.385347	0.206559	0.226222	0.245045	0.0899348	0.386122	0.301157	0.331687	0.17773	0.230935	0.354459	0.391065	0.194714	0.151832	0.211841	0.217528	0.469918	0.258681	0.0802207	0.181048	0.338386	0.349612
P4-LNM	0.925432	0.20425	0.364129	0.288685	0.588504	0.8404	0.360965	0.450643	0.393826	0.328703	0.383056	0.284539	0.0617699	0.629693	0.621514	0.399122	0.157607	0.271827	0.551662	0.489099	0.298837	0.097114	0.331213	0.284133	0.437835	0.38398	0.10616	0.133211	0.407294	0.499638
P4-LOM	0.906659	0.196407	0.275293	0.239609	0.463167	0.806175	0.21047	0.398523	0.328188	0.33097	0.200636	0.199519	0.0831126	0.548178	0.523166	0.2946	0.118485	0.287201	0.400077	0.422563	0.258401	0.07214	0.178892	0.235104	0.361358	0.305758	0.0769187	0.10715	0.400809	0.339386
P4-Pri	0.841199	0.198408	0.295044	0.224974	0.454124	0.750564	0.198427	0.367902	0.325866	0.273326	0.193951	0.212151	0.0845543	0.502122	0.482783	0.298197	0.150528	0.238562	0.392178	0.423644	0.250045	0.0546432	0.180376	0.215173	0.351886	0.305598	0.0666572	0.159775	0.354713	0.337304
P4-ROM	0.62988	0.0956049	0.337397	0.163391	0.399363	0.559586	0.143852	0.308005	0.363853	0.261298	0.136741	0.168939	0.0344274	0.374401	0.390779	0.255192	0.165168	0.202805	0.295219	0.296788	0.186802	0.0693644	0.134167	0.158537	0.331998	0.245152	0.0737482	0.240159	0.273396	0.262843
P5-LNM	0.358817	0.0282976	0.264659	0.219376	0.407803	0.385329	0.269734	0.185546	0.204585	0.130756	0.478018	0.244966	0.0130156	0.29636	0.424313	0.291403	0.0543737	0.0896027	0.482255	0.316987	0.210122	0.0469147	0.601257	0.242699	0.207	0.25637	0.0644336	0.0439003	0.217062	0.417939
P5-OM	0.723012	0.303983	0.494093	0.408017	0.654463	0.750365	0.259684	0.517987	0.439325	0.219022	0.305072	0.440155	0.165845	0.563392	0.607274	0.489006	0.229939	0.301517	0.474244	0.554919	0.299954	0.165737	0.258665	0.342845	0.52387	0.468698	0.16076	0.196237	0.415163	0.470059
P5-PM	0.65054	0.0744829	0.372047	0.29187	0.507323	0.682168	0.218664	0.32549	0.295742	0.13133	0.469567	0.279423	0.073231	0.464008	0.55163	0.324517	0.176673	0.131516	0.567041	0.528861	0.28309	0.118892	0.571401	0.271242	0.357344	0.319732	0.0859279	0.119934	0.317116	0.460776
P5-Pri	0.871545	0.302457	0.452349	0.30334	0.607304	0.76979	0.32784	0.453164	0.387969	0.346324	0.299232	0.415057	0.165658	0.553254	0.585384	0.424339	0.18442	0.254354	0.479896	0.499636	0.383133	0.118561	0.252465	0.281242	0.484993	0.473118	0.115781	0.120181	0.408808	0.447979
P6-LM	0.746105	0.280734	0.684274	0.512934	0.875883	0.73601	0.43228	0.64331	0.564286	0.317454	0.528056	0.637366	0.150521	0.605053	0.548774	0.692292	0.248005	0.355062	0.710421	0.711616	0.502239	0.225779	0.494644	0.389443	0.666216	0.630205	0.159682	0.215491	0.495955	0.644087
P6-LNM	0.421579	0.254835	0.705938	0.55161	0.775619	0.487453	0.366521	0.68668	0.5745	0.253181	0.532909	0.502714	0.156051	0.552654	0.428344	0.632501	0.203012	0.361449	0.657462	0.559745	0.359818	0.362039	0.493788	0.425242	0.686455	0.437276	0.284507	0.252197	0.433475	0.617239
P6-OM	0.930564	0.17401	0.376157	0.299365	0.562936	0.832618	0.213543	0.466269	0.419262	0.354321	0.234937	0.287599	0.0734107	0.604831	0.591836	0.353443	0.185007	0.302591	0.488063	0.482071	0.293888	0.106922	0.265917	0.289239	0.451784	0.358498	0.121507	0.123579	0.45268	0.41483
P6-OMM	0.661199	0.0840259	0.321662	0.188311	0.422409	0.583025	0.168675	0.334463	0.350666	0.23773	0.175512	0.181994	0.026286	0.389402	0.386413	0.272539	0.234691	0.207755	0.344411	0.346082	0.195878	0.0650702	0.188285	0.173724	0.347117	0.247099	0.0661786	0.194448	0.302385	0.296974
P6-PM	0.589126	0.298881	0.706611	0.682263	0.774174	0.610134	0.371357	0.703627	0.528407	0.319754	0.47779	0.466547	0.136433	0.632363	0.470649	0.626301	0.229587	0.483984	0.629047	0.618326	0.305444	0.297342	0.421554	0.551571	0.681388	0.412998	0.180933	0.20568	0.600515	0.619401
P6-Pri	0.863953	0.195933	0.342089	0.257373	0.498194	0.784548	0.185361	0.421439	0.374266	0.308441	0.196591	0.250034	0.0998094	0.56692	0.547765	0.317428	0.184769	0.260734	0.433448	0.438191	0.25713	0.0995703	0.214027	0.249641	0.417448	0.317619	0.100708	0.126229	0.404047	0.362165
P7-LNM	0.784196	0.240885	0.562609	0.477844	0.712178	0.720808	0.347416	0.614916	0.507544	0.379768	0.343904	0.397418	0.1244	0.61519	0.602426	0.50549	0.215703	0.412692	0.574189	0.486064	0.327534	0.270959	0.328478	0.413938	0.611381	0.422609	0.149731	0.142761	0.517002	0.523188
P7-OM	0.81425	0.168504	0.438732	0.389228	0.569041	0.731777	0.258327	0.539066	0.380318	0.522949	0.286673	0.23455	0.0984296	0.651392	0.617713	0.352873	0.153796	0.435269	0.465275	0.445903	0.225203	0.11387	0.264787	0.321007	0.471465	0.305523	0.109013	0.0725113	0.485043	0.431503
P7-OMM	0.830033	0.248922	0.511847	0.447188	0.637912	0.779939	0.366256	0.559591	0.436986	0.498448	0.339053	0.301882	0.135691	0.663097	0.625412	0.408673	0.166722	0.441524	0.56515	0.523234	0.276416	0.105272	0.334556	0.374875	0.495263	0.352641	0.128791	0.142211	0.519239	0.514887
P7-PM	0.844386	0.142233	0.436211	0.367608	0.590208	0.764403	0.302815	0.52316	0.422436	0.433596	0.299713	0.286249	0.0782904	0.6446	0.633282	0.369819	0.159744	0.37149	0.514672	0.45021	0.269109	0.10872	0.27245	0.295658	0.461531	0.347973	0.0918298	0.0905174	0.451989	0.422974
P7-Pri	0.867024	0.183484	0.432361	0.396857	0.597833	0.799546	0.303609	0.530281	0.409504	0.488576	0.258142	0.317896	0.136123	0.65523	0.635724	0.394468	0.183575	0.440615	0.480095	0.48293	0.304207	0.101383	0.231239	0.342043	0.476091	0.392401	0.0979788	0.0839762	0.524589	0.407998
P8-LNM	0.699347	0.380784	0.443094	0.332933	0.588975	0.593761	0.478053	0.415539	0.341593	0.394599	0.466803	0.292163	0.114123	0.512987	0.446456	0.414707	0.154692	0.302917	0.529375	0.463695	0.220088	0.102813	0.370127	0.280261	0.442871	0.312841	0.12776	0.0876444	0.382299	0.612728
P8-LOM	0.886879	0.105725	0.30463	0.24409	0.444517	0.782738	0.220179	0.358092	0.262413	0.254295	0.208817	0.206624	0.115494	0.49378	0.561385	0.257918	0.116166	0.250796	0.365774	0.357723	0.213819	0.0979926	0.174582	0.224174	0.36316	0.296853	0.0740247	0.0780277	0.384759	0.334066
P8-OMM	0.556519	0.474283	0.635126	0.501144	0.759863	0.571786	0.628697	0.567729	0.4655	0.262501	0.743983	0.427734	0.172923	0.583799	0.508547	0.562542	0.265196	0.341358	0.794857	0.542394	0.295192	0.212498	0.662659	0.403165	0.574272	0.365834	0.178893	0.175641	0.414543	0.889568
P8-Pri	0.187728	0.256257	0.190512	0.0824235	0.233997	0.149866	0.658763	0.087728	0.107525	0.0746112	0.630761	0.0799276	0.187673	0.210766	0.0964095	0.138079	0.0728013	0.0602645	0.220947	0.149148	0.0789601	0.0135531	0.238771	0.0776705	0.148816	0.0990668	0.0360118	0.0229958	0.0656105	0.518218
P8-ROM	0.566699	0.526296	0.609429	0.478674	0.720419	0.548347	0.673622	0.559694	0.426251	0.283095	0.727438	0.414094	0.177155	0.574223	0.483961	0.539654	0.221391	0.336408	0.779987	0.509806	0.271592	0.1849	0.621933	0.391328	0.541713	0.351289	0.144138	0.160817	0.434798	0.857581
P9-LNM	0.44242	0.452262	0.706817	0.524738	0.805141	0.45398	0.600358	0.640322	0.547481	0.252996	0.709692	0.50412	0.166305	0.509738	0.407193	0.649175	0.248299	0.348054	0.737005	0.523632	0.317922	0.306358	0.595656	0.407836	0.653723	0.408489	0.255566	0.235435	0.414297	0.842695
P9-OM	0.664703	0.457245	0.670873	0.473311	0.784203	0.609583	0.525334	0.617285	0.647977	0.409648	0.493222	0.478208	0.316359	0.58581	0.515436	0.631878	0.398241	0.429694	0.609333	0.499196	0.332006	0.220386	0.392769	0.45007	0.644519	0.455306	0.185988	0.392035	0.473697	0.677951
P9-OMM	0.742733	0.369068	0.560265	0.35864	0.642043	0.635697	0.361312	0.52817	0.578503	0.42724	0.308532	0.34847	0.372759	0.494578	0.484127	0.529758	0.399041	0.384842	0.489095	0.411511	0.284452	0.109118	0.276711	0.324056	0.528284	0.392072	0.148013	0.332934	0.426406	0.469453
P9-PM	0.551364	0.473594	0.637398	0.47709	0.753283	0.506903	0.679564	0.56724	0.479467	0.243366	0.761871	0.440812	0.175549	0.519694	0.412028	0.569403	0.244667	0.3278	0.761458	0.516259	0.299101	0.185466	0.63209	0.392991	0.560173	0.374401	0.186233	0.215578	0.401962	0.885587
P9-Pri	0.784839	0.17548	0.417424	0.27527	0.54913	0.701681	0.227838	0.444852	0.584222	0.389517	0.222876	0.262445	0.0829031	0.522864	0.561471	0.393062	0.351712	0.320157	0.426021	0.364732	0.244034	0.0899963	0.232257	0.26654	0.447339	0.33063	0.111038	0.40128	0.404283	0.365595
P10-LOM	0.798165	0.225804	0.53684	0.492458	0.65276	0.712584	0.365838	0.618282	0.443792	0.276288	0.403607	0.385623	0.100914	0.572534	0.576622	0.468635	0.250228	0.463684	0.564641	0.428925	0.272239	0.133673	0.355548	0.432674	0.498346	0.379603	0.106543	0.170984	0.599768	0.49343
P10-OMM	0.849785	0.194898	0.485689	0.430753	0.600729	0.79326	0.325129	0.543254	0.395024	0.290105	0.392303	0.316097	0.11688	0.588515	0.645866	0.392058	0.232333	0.354597	0.548259	0.439832	0.274332	0.183128	0.360014	0.370092	0.501372	0.358068	0.117962	0.14512	0.500773	0.468929
P10-PM	0.828219	0.195309	0.483657	0.40399	0.585012	0.775253	0.279325	0.526697	0.386971	0.282529	0.328631	0.33657	0.131385	0.57306	0.64521	0.394169	0.225661	0.370976	0.491973	0.406001	0.273791	0.126178	0.302854	0.375896	0.465994	0.371415	0.100732	0.144611	0.511509	0.434216
P10-Pri	0.905553	0.0862357	0.3532	0.341406	0.498279	0.825513	0.203142	0.431336	0.323602	0.24672	0.255968	0.238582	0.0689873	0.567392	0.608745	0.283015	0.190701	0.274856	0.455563	0.422088	0.252602	0.115088	0.26141	0.310204	0.401653	0.31688	0.0831291	0.106845	0.448401	0.361813
P10-ROMa	0.253099	0.204494	0.391634	0.173105	0.416612	0.183134	0.31673	0.255372	0.31094	0.141284	0.236917	0.40279	0.0505871	0.179174	0.143869	0.371765	0.219253	0.146027	0.208233	0.257438	0.262953	0.0615637	0.115753	0.159403	0.288751	0.364239	0.0521073	0.272931	0.18038	0.297063
P11-LNM	0.341324	0.00523543	0.15931	0.136225	0.317977	0.363863	0.0241698	0.136449	0.195275	0.0428017	0.132161	0.3034	0.00317369	0.213422	0.340992	0.232041	0.0824083	0.0559159	0.216782	0.451421	0.281924	0.0252419	0.193484	0.14537	0.208428	0.369002	0.0414953	0.0964646	0.164124	0.169999
P11-NM	0.655516	0.0370245	0.225901	0.185958	0.375439	0.595887	0.161226	0.295915	0.300369	0.21263	0.187319	0.238035	0.0105775	0.3928	0.465492	0.25962	0.100014	0.187345	0.333696	0.267353	0.240546	0.0354978	0.198527	0.188904	0.2815	0.301007	0.0520777	0.0696259	0.281666	0.287651
P11-OM	0.919879	0.12887	0.311647	0.271577	0.473105	0.829963	0.218846	0.404881	0.315156	0.296358	0.207662	0.217565	0.0913038	0.564139	0.592507	0.270561	0.139137	0.305312	0.415342	0.380932	0.248746	0.0931896	0.204292	0.267779	0.387533	0.309498	0.10511	0.110416	0.435253	0.342705
P11-Pri	0.929964	0.13357	0.224506	0.218091	0.407572	0.785494	0.277252	0.338081	0.271414	0.329158	0.231229	0.149631	0.0359877	0.563986	0.56927	0.204447	0.145939	0.28789	0.426594	0.336053	0.192773	0.0939407	0.202422	0.223111	0.346182	0.252421	0.0688138	0.0846568	0.381383	0.364083
