# Supplementary material for: The heterogeneity of genomic alterations, metastatic patterns and immune microenvironment in metastatic ovarian cancer originating from colorectal cancer
Source: Front Immunol. 2025 Jun 11;16:1593439. doi: 10.3389/fimmu.2025.1593439 (PMC12187686; doi:10.3389/fimmu.2025.1593439)
Supplement: Supplementary file 10 [file Table6.xlsx]

## Sheet: Sheet1
Supplementary Data 6: The significantly different genes of OM between NMF_cos1 and NMF_cos2
Hugo_Symbol	OvaM_clu1	OvaM_clu2	pval	or	ci.up	ci.low	adjPval
USP7	0	3	0.043956	0	1.34781	0	0.330159
TP53	1	4	0.0889111	0.0800188	1.33861	0.00114171	0.330159
RNF43	4	0	0.103297	Inf	Inf	0.496941	0.330159
ADAMTS18	3	0	0.228571	Inf	Inf	0.285334	0.330159
BAZ2B	3	0	0.228571	Inf	Inf	0.285334	0.330159
DNAH6	3	0	0.228571	Inf	Inf	0.285334	0.330159
HMCN2	3	0	0.228571	Inf	Inf	0.285334	0.330159
NEB	3	0	0.228571	Inf	Inf	0.285334	0.330159
SPEG	3	0	0.228571	Inf	Inf	0.285334	0.330159
LRP1B	3	1	0.604396	2.35828	156.889	0.133941	0.714286
MKI67	3	1	0.604396	2.35828	156.889	0.133941	0.714286
APC	4	3	1	0.812037	9.91279	0.0650206	1
TTN	4	2	1	1.5508	25.9665	0.126579	1

## Sheet: Sheet2
Tumor_Sample_Barcode	Chromosome	Start_Position	End_Position	Reference_Allele	Tumor_Seq_Allele2	Hugo_Symbol	Variant_Classification	tx	exon	txChange	aaChange	Variant_Type	Func.refGene	ExonicFunc.refGene
1	P2_47ova	chr16	8902133	8902133	C	T	USP7	Missense_Mutation	NM_001286457	exon18	c.G1948A	p.D650N	SNP	exonic	nonsynonymous SNV
2	P8_J1Rov	chr16	8902464	8902464	T	G	USP7	Missense_Mutation	NM_001286457	exon17	c.A1810C	p.I604L	SNP	exonic	nonsynonymous SNV
3	P11_90ova	chr16	8899606	8899606	G	A	USP7	Nonsense_Mutation	NM_001286457	exon22	c.C2413T	p.Q805X	SNP	exonic	stopgain
