# Supplementary material for: The heterogeneity of genomic alterations, metastatic patterns and immune microenvironment in metastatic ovarian cancer originating from colorectal cancer
Source: Front Immunol. 2025 Jun 11;16:1593439. doi: 10.3389/fimmu.2025.1593439 (PMC12187686; doi:10.3389/fimmu.2025.1593439)
Supplement: Supplementary file 12 [file Table8.xlsx]

## Sheet: P1
Supplementary Data 8: The evolutionary distances between primary CRC and every metastasis.
	P1_E1Rov	P1_A1pri	P1_D4lym	P1_H1per	P1_A1liv	P1_A1Lov
P1_E1Rov		0.0083	0.0092	0.0232	0.4597	0.1318
P1_A1pri	0.0272		0.0111	0.0226	2.1184	0.1411
P1_D4lym	0.03	0.0468		0.024	0.2178	0.1221
P1_H1per	0.1791	0.1663	0.1953		0.1273	0.2779
P1_A1liv	3.6163	4.5326	2.9745	1.9116		0.0194
P1_A1Lov	2.0069	2.0903	1.8758	3.2108	0.132

## Sheet: P2
	P2_47ova	P2_44pri	P2_45lym	P2_48per	P2_46liv
P2_47ova		0	0.3	0	0.2
P2_44pri	0.3		0.2	0	0.1
P2_45lym	2.4	1.8		1.6	0
P2_48per	0.1	0.2	3.9		0.2
P2_46liv	1.5	1.4	0.1	1.9

## Sheet: P3
	P3_A1pri	P3_D1spl	P3_E6lym	P3_H1peri	P3_N5Rov
P3_A1pri		24.2616	0	11.6461	25.9907
P3_D1spl	5.57151		24.2616	0.527592	0.302307
P3_E6lym	1e-06	5.57151		11.6461	25.9907
P3_H1peri	0.813499	0.900267	0.813499		8.57027
P3_N5Rov	55.4638	0.452278	55.4638	1.64254

## Sheet: P4
	P4_A1Rov	P4_A1pri	P4_D5lym	P4_H1Lov
P4_A1Rov		0.044	0.05	0.034
P4_A1pri	0.2		0.039	0.044
P4_D5lym	0.265	0.169		0.055
P4_H1Lov	0.119	0.21	0.299

## Sheet: P5
	P5_27ova	P5_25pri	P5_26lym	P5_42per
P5_27ova		0.0527	0.3285	0.8859
P5_25pri	0.1765		1.2967	0.3568
P5_26lym	2.0223	3.5264		0.0374
P5_42per	3.1209	2.1401	0.0924

## Sheet: P6
	P6_E1ova	P6_A4pri	P6_D4lym	P6_R1per	P6_S2ome	P6_L1liv
P6_E1ova		0.03	2.364	1.307	0.074	0.347
P6_A4pri	0.13		1.361	1.007	0.094	0.252
P6_D4lym	8.632	6.038		0.04	0.315	0.063
P6_R1per	5.778	4.719	0.196		0.258	0.084
P6_S2ome	0.464	0.605	1.905	1.577		0.154
P6_L1liv	2.102	1.614	0.376	0.538	1.011

## Sheet: P7
	P7_E1ova	P7_D1pri	P7_G6lym	P7_H2per	P7_C3ome
P7_E1ova		0.074	0.062	0.06	0.071
P7_D1pri	0.538		0.044	0.053	0.036
P7_G6lym	0.422	0.223		0.053	0.054
P7_H2per	0.362	0.274	0.307		0.045
P7_C3ome	0.485	0.137	0.329	0.233

## Sheet: P8
	P8_J1Rov	P8_A2pri	P8_D1lym	P8_H3Lov	P8_A3ome
P8_J1Rov		0.149	0.113	0.157	0.106
P8_A2pri	0.923		0.102	0.177	0.334
P8_D1lym	0.653	0.553		0.099	0.144
P8_H3Lov	0.958	1.112	0.529		0.097
P8_A3ome	0.577	2.093	0.889	0.506

## Sheet: P9
	P9_A1pri	P9_B1ova	P9_F1ome	P9_G12lym	P9_H1peri
P9_A1pri		0.204	0.083	0.339	0.264
P9_B1ova	1.325		0.063	0.429	0.172
P9_F1ome	0.504	0.388		37.294	0.452
P9_G12lym	1.983	2.58	88.5		0.071
P9_H1peri	1.672	1.106	2.51	0.421

## Sheet: P10
	P10_60pri	P10_62per	P10_63Lov	P10_64Rov	P10_61Ome
P10_60pri		0.01379	0.01449	0.01378	0.01405
P10_62per	0.60556		0.00134	0.00093	0.00094
P10_63Lov	0.63218	0.01524		0.00151	0.00152
P10_64Rov	0.61124	0.00686	0.0175		0.0011
P10_61Ome	0.61364	0.0078	0.01846	0.01003

[truncated: 1 more sheets: P11]
